# Supplementary material for: Di-n-propyl 4,4′-dihy­droxy-3,3′-{[(3aRS,7aRS)-2,3,3a,4,5,6,7,7a-octa­hydro-1H-benzimidazole-1,3-di­yl]bis­(methyl­ene)}dibenzoate
Source: Acta Crystallogr Sect E Struct Rep Online. 2011 Sep 14;67(Pt 10):o2627–8. doi: 10.1107/S1600536811036385 (PMC3201437; doi:10.1107/S1600536811036385)
Supplement: Supplementary file 1 [file e-67-o2627-sup1.cif]

##############################################################################
#                                                                            #
# This CIF contains the data in a paper accepted for publication in          #
# Acta Crystallographica Section E. It conforms to the requirements of       #
# Notes for Authors for Acta Crystallographica Section E, and has been       #
# peer reviewed under the auspices of the IUCr Commission on Journals.       #
#                                                                            #
# Full details of the Crystallographic Information File format               #
# are given in the paper "The Crystallographic Information File (CIF):       #
# a New Standard Archive File for Crystallography" by S. R. Hall, F. H.      #
# Allen and I. D. Brown [Acta Cryst. (1991), A47, 655-685].                  #
#                                                                            #
# The current version of the core CIF dictionary is obtainable from          #
# ftp://ftp.iucr.org/pub/cif_core.dic.                                       #
#                                                                            #
# Software is freely available for graphical display of the structure(s)     #
# in this CIF. For information consult the CIF software page                 #
# http://www.iucr.org/resources/cif/software.                                #
#                                                                            #
# This file may be used for bona fide research purposes within the           #
# scientific community so long as proper attribution is given to the journal # 
# article from which it was obtained.                                        #
#                                                                            #
##############################################################################
data_global
_audit_creation_method     'Jana2006 Version : 12/07/2011'
_journal_date_recd_electronic     2011-08-04
_journal_date_accepted     2011-09-06
_journal_name_full     'Acta Crystallographica, Section E'
_journal_year     2011
_journal_volume     67
_journal_issue     10
_journal_page_first     o2627
_journal_page_last     o2628
_journal_paper_category     QO
_journal_coeditor_code     NK2109
_publ_contact_author_name     'Augusto Rivera'
_publ_contact_author_address
;
Departamento de Qu\'imica, Universidad Nacional de Colombia, Ciudad
Universitaria, Bogot\'a, Colombia
;
_publ_contact_author_email     'ariverau@unal.edu.co'
_publ_contact_author_fax     '57-1-3165220'
_publ_contact_author_phone     '57-1-3165000'
_publ_section_title
;\
Di-<i>n</i>-propyl
4,4'-dihydroxy-3,3'-{[(3a<i>RS</i>,7a<i>RS</i>)-2,3,3a,4,5,6,7,7a-octahydro-\
1<i>H</i>-benzimidazole-1,3-diyl]bis(methylene)}dibenzoate
;
_publ_section_title_footnote     .
loop_
    _publ_author_name
    _publ_author_footnote
    _publ_author_address
    'Rivera, Augusto' .
;
Departamento de Qu\'imica, Universidad Nacional de Colombia,
Ciudad Universitaria, Bogot\'a, Colombia
;
    'Quiroga, Diego' .
;
Departamento de Qu\'imica, Universidad Nacional de Colombia,
Ciudad Universitaria, Bogot\'a, Colombia
;
    'R\'ios-Motta, Jaime' .
;
Departamento de Qu\'imica, Universidad Nacional de Colombia,
Ciudad Universitaria, Bogot\'a, Colombia
;
    'Fejfarov\'a, Karla' .
;
Institute of Physics ASCR, v.v.i., Na Slovance 2, 182 21 Praha 8, Czech Republic
;
    'Du\<sek, Michal' .
;
Institute of Physics ASCR, v.v.i., Na Slovance 2, 182 21 Praha 8, Czech Republic
;
_publ_section_synopsis     .
data_I
_chemical_name_systematic
;
Di-<i>n</i>-propyl
4,4'-dihydroxy-3,3'-{[(3a<i>RS</i>,7a<i>RS</i>)-2,3,3a,4,5,6,7,7a-octahydro
-1<i>H</i>-benzimidazole-1,3-diyl]bis(methylene)}dibenzoate
;
_chemical_name_common     ?
_chemical_formula_moiety     'C29 H38 N2 O6'
_chemical_formula_sum     'C29 H38 N2 O6'
_chemical_formula_structural     ?
_chemical_formula_analytical     ?
_chemical_formula_iupac     'C29 H38 N2 O6'
_chemical_formula_weight     510.6
_chemical_melting_point     ?
_symmetry_cell_setting     monoclinic
_symmetry_space_group_name_H-M     'C 1 2/c 1'
_symmetry_space_group_name_Hall     '-C 2yc'
loop_
    _symmetry_equiv_pos_site_id
    _symmetry_equiv_pos_as_xyz
    1 x,y,z
    2 -x,y,-z+1/2
    3 -x,-y,-z
    4 x,-y,z+1/2
    5 x+1/2,y+1/2,z
    6 -x+1/2,y+1/2,-z+1/2
    7 -x+1/2,-y+1/2,-z
    8 x+1/2,-y+1/2,z+1/2
_cell_length_a     15.8047(4)
_cell_length_b     8.7762(3)
_cell_length_c     19.0108(6)
_cell_angle_alpha     90
_cell_angle_beta     96.353(2)
_cell_angle_gamma     90
_cell_volume     2620.70(14)
_cell_formula_units_Z     4
_cell_measurement_reflns_used     6637
_cell_measurement_theta_min     3.45
_cell_measurement_theta_max     67.12
_cell_measurement_temperature     120
_cell_special_details     ?
_exptl_crystal_description     plate
_exptl_crystal_colour     colourless
_exptl_crystal_size_max     0.425
_exptl_crystal_size_mid     0.182
_exptl_crystal_size_min     0.095
_exptl_crystal_size_rad     ?
_exptl_crystal_density_diffrn     1.2938
_exptl_crystal_density_meas     ?
_exptl_crystal_density_method     'not measured'
_exptl_crystal_F_000     1096
_exptl_absorpt_coefficient_mu     0.733
_exptl_absorpt_correction_type     multi-scan
_exptl_absorpt_process_details
;
(CrysAlisPro; Agilent, 2010)
;
_exptl_absorpt_correction_T_min     0.638
_exptl_absorpt_correction_T_max     1
_exptl_special_details     ?
_diffrn_ambient_temperature     120
_diffrn_radiation_type     'Cu K\a'
_diffrn_radiation_wavelength     1.5418
_diffrn_radiation_source     'Enhance Ultra (Cu) X-ray Source'
_diffrn_radiation_monochromator     'mirror'
_diffrn_measurement_device_type     'Agilent Gemini A Ultra'
_diffrn_measurement_device     'four-cycle diffractometer'
_diffrn_measurement_method     'Rotation method data acquisition using \w scans'
_diffrn_detector_area_resol_mean     10.3784
_diffrn_reflns_number     18471
_diffrn_reflns_av_R_equivalents     0.0441
_diffrn_reflns_av_sigmaI/netI     0.0207
_diffrn_reflns_theta_min     4.68
_diffrn_reflns_theta_max     67.2
_diffrn_reflns_theta_full     67.2
_diffrn_measured_fraction_theta_max     0.99
_diffrn_measured_fraction_theta_full     0.99
_diffrn_reflns_limit_h_min     -18
_diffrn_reflns_limit_h_max     18
_diffrn_reflns_limit_k_min     -10
_diffrn_reflns_limit_k_max     9
_diffrn_reflns_limit_l_min     -22
_diffrn_reflns_limit_l_max     22
_diffrn_reflns_reduction_process
;
Integration of the CCD images was done by program CrysAlisPro
(Agilent Technologies, 2010). The same program was used for indexing of the
crystal shape and absorption correction.
;
_diffrn_standards_number     0
_diffrn_standards_interval_count     ?
_diffrn_standards_interval_time     ?
_diffrn_standards_decay_%     .
loop_
    _diffrn_standard_refln_index_h
    _diffrn_standard_refln_index_k
    _diffrn_standard_refln_index_l
    ? ? ?
_refine_special_details
;
The refinement was carried out against all reflections. The conventional
<i>R</i>-factor is always based on <i>F</i>. The goodness of fit as well as
the weighted <i>R</i>-factor are based on <i>F</i> and <i>F</i>^2^ for
refinement carried out on <i>F</i> and <i>F</i>^2^, respectively. The
threshold expression is used only for calculating <i>R</i>-factors <i>etc</i>.
and it is not relevant to the choice of reflections for refinement.
The program used for refinement, Jana2006, uses the weighting scheme based on
the experimental expectations, see _refine_ls_weighting_details, that does not
force <i>S</i> to be one. Therefore the values of <i>S</i> are usually larger
than the ones from the <i>SHELX</i> program.
;
_reflns_number_total     2339
_reflns_number_gt     1855
_reflns_threshold_expression     'I>3\s(I)'
_refine_ls_structure_factor_coef     Fsqd
_refine_ls_R_factor_all     0.0524
_refine_ls_R_factor_gt     0.0394
_refine_ls_wR_factor_gt     0.0982
_refine_ls_wR_factor_ref     0.1049
_refine_ls_goodness_of_fit_ref     1.57
_refine_ls_restrained_S_all     ?
_refine_ls_number_reflns     2339
_refine_ls_number_parameters     172
_refine_ls_number_restraints     0
_refine_ls_number_constraints     73
_refine_ls_hydrogen_treatment     mixed
_refine_ls_weighting_scheme     sigma
_refine_ls_weighting_details     'w=1/(\s^2^(I)+0.0016I^2^)'
_refine_ls_shift/su_max     0.0097
_refine_ls_shift/su_mean     0.0002
_refine_diff_density_max     0.21
_refine_diff_density_min     -0.17
_refine_ls_extinction_method
                      'B-C type 1 Lorentzian isotropic (Becker & Coppens, 1974)'
_refine_ls_extinction_coef       11E2(3)
_refine_ls_abs_structure_details     ?
_refine_ls_abs_structure_Flack     ?
_refine_ls_abs_structure_Rogers     ?
loop_
    _atom_type_symbol
    _atom_type_scat_dispersion_real
    _atom_type_scat_dispersion_imag
    _atom_type_scat_source
    C 0.0181 0.0091 'International Tables Vol C tables 4.2.6.8 and 6.1.1.1'
    H 0.0000 0.0000 'International Tables Vol C tables 4.2.6.8 and 6.1.1.1'
    N 0.0311 0.0180 'International Tables Vol C tables 4.2.6.8 and 6.1.1.1'
    O 0.0492 0.0322 'International Tables Vol C tables 4.2.6.8 and 6.1.1.1'
_computing_data_collection
;
CrysAlisPro (Agilent, 2010)
;
_computing_cell_refinement     'CrysAlisPro (Agilent, 2010)'
_computing_data_reduction     'CrysAlisPro (Agilent, 2010)'
_computing_structure_solution     'SIR2002 (Burla <i>et al.</i>, 2003)'
_computing_structure_refinement
                                'JANA2006 (Pet\<r\'i\<cek <i>et al.</i>,  2006)'
_computing_molecular_graphics     'DIAMOND (Brandenburg & Putz, 2005)'
_computing_publication_material
                                'JANA2006 (Pet\<r\'i\<cek <i>et al.</i>,  2006)'
loop_
    _atom_site_type_symbol
    _atom_site_label
    _atom_site_fract_x
    _atom_site_fract_y
    _atom_site_fract_z
    _atom_site_U_iso_or_equiv
    _atom_site_adp_type
    _atom_site_calc_flag
    _atom_site_refinement_flags
    _atom_site_occupancy
    _atom_site_symmetry_multiplicity
    _atom_site_disorder_assembly
    _atom_site_disorder_group
    O O1 0.44235(7) 0.33457(13) 0.45643(6) 0.0351(4) Uani d . 1 8 . .
    O O2 0.34718(6) 0.50352(12) 0.48867(5) 0.0273(3) Uani d . 1 8 . .
    O O3 0.29215(7) -0.02617(13) 0.70432(6) 0.0297(4) Uani d . 1 8 . .
    N N1 0.44367(5) -0.16285(11) 0.70300(4) 0.0242(4) Uani d . 1 8 . .
    C C1 0.5 -0.06183(13) 0.75 0.0278(7) Uani d . 1 4 . .
    C C2 0.48251(9) -0.31564(17) 0.71167(8) 0.0242(5) Uani d . 1 8 . .
    C C3 0.42460(9) -0.45085(18) 0.69460(8) 0.0279(5) Uani d . 1 8 . .
    C C4 0.47714(10) -0.59581(18) 0.71258(8) 0.0293(5) Uani d . 1 8 . .
    C C5 0.43457(10) -0.11400(18) 0.62864(8) 0.0278(5) Uani d . 1 8 . .
    C C6 0.38601(9) 0.03362(18) 0.61649(7) 0.0246(4) Uani d . 1 8 . .
    C C7 0.40693(9) 0.13502(18) 0.56533(8) 0.0251(5) Uani d . 1 8 . .
    C C8 0.36156(9) 0.26911(18) 0.55025(7) 0.0245(5) Uani d . 1 8 . .
    C C9 0.29302(9) 0.30241(17) 0.58796(8) 0.0248(5) Uani d . 1 8 . .
    C C10 0.27134(9) 0.20348(18) 0.63976(8) 0.0262(5) Uani d . 1 8 . .
    C C11 0.31679(9) 0.06936(18) 0.65395(8) 0.0251(4) Uani d . 1 8 . .
    C C12 0.38833(9) 0.36954(18) 0.49413(8) 0.0257(5) Uani d . 1 8 . .
    C C13 0.37042(9) 0.59939(18) 0.43146(8) 0.0279(5) Uani d . 1 8 . .
    C C14 0.31759(10) 0.74213(19) 0.42731(8) 0.0327(5) Uani d . 1 8 . .
    C C15 0.33797(12) 0.8368(2) 0.36391(10) 0.0401(6) Uani d . 1 8 . .
    H H1a 0.533905 -0.000814 0.721944 0.0334 Uiso calc R 1 8 . .
    H H2 0.52318 -0.329477 0.678263 0.029 Uiso calc R 1 8 . .
    H H3a 0.40456 -0.450366 0.645051 0.0335 Uiso calc R 1 8 . .
    H H3b 0.378108 -0.44685 0.723052 0.0335 Uiso calc R 1 8 . .
    H H4a 0.440725 -0.683417 0.706234 0.0352 Uiso calc R 1 8 . .
    H H4b 0.517975 -0.608248 0.679206 0.0352 Uiso calc R 1 8 . .
    H H5a 0.406522 -0.192525 0.599622 0.0334 Uiso calc R 1 8 . .
    H H5b 0.489912 -0.103289 0.612879 0.0334 Uiso calc R 1 8 . .
    H H7 0.454193 0.112066 0.539465 0.0302 Uiso calc R 1 8 . .
    H H9 0.260801 0.394109 0.577963 0.0297 Uiso calc R 1 8 . .
    H H10 0.224629 0.227666 0.666045 0.0314 Uiso calc R 1 8 . .
    H H13a 0.360587 0.544993 0.387508 0.0335 Uiso calc R 1 8 . .
    H H13b 0.429613 0.625746 0.440121 0.0335 Uiso calc R 1 8 . .
    H H14a 0.330535 0.800246 0.46993 0.0392 Uiso calc R 1 8 . .
    H H14b 0.258305 0.715585 0.42174 0.0392 Uiso calc R 1 8 . .
    H H15a 0.302902 0.926349 0.36018 0.0602 Uiso calc R 1 8 . .
    H H15b 0.396838 0.866083 0.370217 0.0602 Uiso calc R 1 8 . .
    H H15c 0.326969 0.77735 0.321488 0.0602 Uiso calc R 1 8 . .
    H H3 0.3366(14) -0.095(2) 0.7126(10) 0.0446 Uiso d T 1 8 . .
loop_
    _atom_site_aniso_label
    _atom_site_aniso_U_11
    _atom_site_aniso_U_22
    _atom_site_aniso_U_33
    _atom_site_aniso_U_12
    _atom_site_aniso_U_13
    _atom_site_aniso_U_23
    _atom_site_aniso_type_symbol
    O1 0.0361(6) 0.0382(7) 0.0322(6) 0.0103(5) 0.0094(5) 0.0056(5) O
    O2 0.0295(5) 0.0255(6) 0.0271(6) 0.0032(4) 0.0043(4) 0.0048(4) O
    O3 0.0301(6) 0.0282(7) 0.0311(6) 0.0003(5) 0.0038(4) 0.0057(5) O
    N1 0.0276(6) 0.0206(7) 0.0232(7) 0.0008(5) -0.0025(5) -0.0003(5) N
    C1 0.0318(11) 0.0226(12) 0.0277(11) 0 -0.0024(9) 0 C
    C2 0.0267(7) 0.0210(8) 0.0245(8) 0.0026(6) 0.0013(6) 0.0006(6) C
    C3 0.0300(8) 0.0246(9) 0.0278(8) -0.0012(6) -0.0029(6) -0.0015(6) C
    C4 0.0354(8) 0.0203(8) 0.0318(9) -0.0009(6) 0.0009(7) -0.0023(6) C
    C5 0.0340(8) 0.0259(9) 0.0226(8) 0.0050(7) -0.0010(6) -0.0002(6) C
    C6 0.0265(7) 0.0237(8) 0.0219(7) 0.0026(6) -0.0047(6) -0.0034(6) C
    C7 0.0261(7) 0.0274(9) 0.0213(8) 0.0036(6) -0.0002(6) -0.0027(6) C
    C8 0.0262(7) 0.0247(8) 0.0214(7) -0.0002(6) -0.0026(6) -0.0018(6) C
    C9 0.0244(7) 0.0219(8) 0.0267(8) 0.0025(6) -0.0029(6) -0.0033(6) C
    C10 0.0228(7) 0.0280(9) 0.0276(8) 0.0001(6) 0.0018(6) -0.0021(6) C
    C11 0.0265(7) 0.0258(9) 0.0219(7) -0.0032(6) -0.0021(6) -0.0010(6) C
    C12 0.0267(7) 0.0265(9) 0.0226(8) 0.0024(6) -0.0027(6) -0.0002(6) C
    C13 0.0270(7) 0.0306(9) 0.0263(8) -0.0012(6) 0.0036(6) 0.0071(7) C
    C14 0.0389(9) 0.0289(9) 0.0313(9) 0.0029(7) 0.0087(7) 0.0033(7) C
    C15 0.0486(10) 0.0339(10) 0.0400(10) 0.0082(8) 0.0147(8) 0.0097(8) C
loop_
    _geom_bond_atom_site_label_1
    _geom_bond_atom_site_label_2
    _geom_bond_site_symmetry_1
    _geom_bond_site_symmetry_2
    _geom_bond_distance
    _geom_bond_publ_flag
    O1 C12 . . 1.2134(19) ?
    O2 C12 . . 1.3422(19) ?
    O2 C13 . . 1.4539(19) ?
    O3 C11 . . 1.3615(19) ?
    O3 H3 . . 0.93(2) ?
    N1 C1 . . 1.4835(11) ?
    N1 C2 . . 1.4763(17) ?
    N1 C5 . . 1.4689(17) ?
    C1 H1a . . 0.96 ?
    C1 H1a . 2_656 0.96 ?
    C2 C2 . 2_656 1.500(2) ?
    C2 C3 . . 1.512(2) ?
    C2 H2 . . 0.96 ?
    C3 C4 . . 1.537(2) ?
    C3 H3a . . 0.96 ?
    C3 H3b . . 0.96 ?
    C4 C4 . 2_656 1.523(2) ?
    C4 H4a . . 0.96 ?
    C4 H4b . . 0.96 ?
    C5 C6 . . 1.511(2) ?
    C5 H5a . . 0.96 ?
    C5 H5b . . 0.96 ?
    C6 C7 . . 1.385(2) ?
    C6 C11 . . 1.405(2) ?
    C7 C8 . . 1.391(2) ?
    C7 H7 . . 0.96 ?
    C8 C9 . . 1.395(2) ?
    C8 C12 . . 1.481(2) ?
    C9 C10 . . 1.384(2) ?
    C9 H9 . . 0.96 ?
    C10 C11 . . 1.390(2) ?
    C10 H10 . . 0.96 ?
    C13 C14 . . 1.503(2) ?
    C13 H13a . . 0.96 ?
    C13 H13b . . 0.96 ?
    C14 C15 . . 1.527(3) ?
    C14 H14a . . 0.96 ?
    C14 H14b . . 0.96 ?
    C15 H15a . . 0.96 ?
    C15 H15b . . 0.96 ?
    C15 H15c . . 0.96 ?
loop_
    _geom_angle_atom_site_label_1
    _geom_angle_atom_site_label_2
    _geom_angle_atom_site_label_3
    _geom_angle_site_symmetry_1
    _geom_angle_site_symmetry_2
    _geom_angle_site_symmetry_3
    _geom_angle
    _geom_angle_publ_flag
    C12 O2 C13 . . . 113.86(12) ?
    C11 O3 H3 . . . 104.6(13) ?
    C1 N1 C2 . . . 105.14(8) ?
    C1 N1 C5 . . . 113.18(9) ?
    C2 N1 C5 . . . 111.58(10) ?
    N1 C1 N1 . . 2_656 106.60(9) ?
    N1 C1 H1a . . . 109.4712 ?
    N1 C1 H1a . . 2_656 109.4713 ?
    N1 C1 H1a 2_656 . . 109.4713 ?
    N1 C1 H1a 2_656 . 2_656 109.4712 ?
    H1a C1 H1a . . 2_656 112.196 ?
    N1 C2 C2 . . 2_656 102.26(11) ?
    N1 C2 C3 . . . 117.04(11) ?
    N1 C2 H2 . . . 109.9711 ?
    C2 C2 C3 2_656 . . 110.96(12) ?
    C2 C2 H2 2_656 . . 116.1607 ?
    C3 C2 H2 . . . 101.0977 ?
    C2 C3 C4 . . . 107.61(12) ?
    C2 C3 H3a . . . 109.4708 ?
    C2 C3 H3b . . . 109.4712 ?
    C4 C3 H3a . . . 109.4711 ?
    C4 C3 H3b . . . 109.4719 ?
    H3a C3 H3b . . . 111.2673 ?
    C3 C4 C4 . . 2_656 113.37(13) ?
    C3 C4 H4a . . . 109.4715 ?
    C3 C4 H4b . . . 109.4718 ?
    C4 C4 H4a 2_656 . . 109.4713 ?
    C4 C4 H4b 2_656 . . 109.4702 ?
    H4a C4 H4b . . . 105.271 ?
    N1 C5 C6 . . . 113.04(12) ?
    N1 C5 H5a . . . 109.4711 ?
    N1 C5 H5b . . . 109.4709 ?
    C6 C5 H5a . . . 109.4723 ?
    C6 C5 H5b . . . 109.471 ?
    H5a C5 H5b . . . 105.6475 ?
    C5 C6 C7 . . . 120.11(13) ?
    C5 C6 C11 . . . 121.66(13) ?
    C7 C6 C11 . . . 118.18(14) ?
    C6 C7 C8 . . . 122.04(14) ?
    C6 C7 H7 . . . 118.9808 ?
    C8 C7 H7 . . . 118.9799 ?
    C7 C8 C9 . . . 118.90(14) ?
    C7 C8 C12 . . . 118.03(13) ?
    C9 C8 C12 . . . 123.07(14) ?
    C8 C9 C10 . . . 120.12(14) ?
    C8 C9 H9 . . . 119.9408 ?
    C10 C9 H9 . . . 119.9415 ?
    C9 C10 C11 . . . 120.42(14) ?
    C9 C10 H10 . . . 119.7917 ?
    C11 C10 H10 . . . 119.7918 ?
    O3 C11 C6 . . . 121.21(13) ?
    O3 C11 C10 . . . 118.45(13) ?
    C6 C11 C10 . . . 120.34(14) ?
    O1 C12 O2 . . . 122.85(14) ?
    O1 C12 C8 . . . 123.42(14) ?
    O2 C12 C8 . . . 113.73(13) ?
    O2 C13 C14 . . . 109.68(13) ?
    O2 C13 H13a . . . 109.4707 ?
    O2 C13 H13b . . . 109.4714 ?
    C14 C13 H13a . . . 109.4706 ?
    C14 C13 H13b . . . 109.4711 ?
    H13a C13 H13b . . . 109.2656 ?
    C13 C14 C15 . . . 109.29(14) ?
    C13 C14 H14a . . . 109.4708 ?
    C13 C14 H14b . . . 109.4715 ?
    C15 C14 H14a . . . 109.4706 ?
    C15 C14 H14b . . . 109.4717 ?
    H14a C14 H14b . . . 109.6526 ?
    C14 C15 H15a . . . 109.4714 ?
    C14 C15 H15b . . . 109.4714 ?
    C14 C15 H15c . . . 109.4713 ?
    H15a C15 H15b . . . 109.4713 ?
    H15a C15 H15c . . . 109.4713 ?
    H15b C15 H15c . . . 109.4708 ?
loop_
    _geom_torsion_atom_site_label_1
    _geom_torsion_atom_site_label_2
    _geom_torsion_atom_site_label_3
    _geom_torsion_atom_site_label_4
    _geom_torsion_site_symmetry_1
    _geom_torsion_site_symmetry_2
    _geom_torsion_site_symmetry_3
    _geom_torsion_site_symmetry_4
    _geom_torsion
    _geom_torsion_publ_flag
    ? ? ? ? ? ? ? ? ? ?
loop_
    _geom_hbond_atom_site_label_D
    _geom_hbond_atom_site_label_H
    _geom_hbond_atom_site_label_A
    _geom_hbond_site_symmetry_D
    _geom_hbond_site_symmetry_H
    _geom_hbond_site_symmetry_A
    _geom_hbond_distance_DH
    _geom_hbond_distance_HA
    _geom_hbond_distance_DA
    _geom_hbond_angle_DHA
    _geom_hbond_publ_flag
    O3 H3 N1 . . . 0.93(2) 1.82(2) 2.6810(14) 153(2) y
