# Supplementary material for: Di-n-propyl 4,4′-dihy­droxy-3,3′-{[(3aRS,7aRS)-2,3,3a,4,5,6,7,7a-octa­hydro-1H-benzimidazole-1,3-di­yl]bis­(methyl­ene)}dibenzoate
Source: Acta Crystallogr Sect E Struct Rep Online. 2011 Sep 14;67(Pt 10):o2627–8. doi: 10.1107/S1600536811036385 (PMC3201437; doi:10.1107/S1600536811036385)
Supplement: Supplementary file 2 [file e-67-o2627-Isup2.hkl]

#
# h,k,l, Fc-squared, Fo-squared, sigma(Fo-squared) and status flag
#
data_I
_shelx_title                             '   '
_shelx_refln_list_code                   4
_shelx_F_calc_maximum                    253.94
_exptl_crystal_F_000                     1096
_reflns_d_resolution_high                0.8362

loop_
 _symmetry_equiv_pos_as_xyz
 'x, y, z'
 '-x, y, -z+1/2'
 '-x, -y, -z'
 'x, -y, z+1/2'
 'x+1/2, y+1/2, z'
 '-x+1/2, y+1/2, -z+1/2'
 '-x+1/2, -y+1/2, -z'
 'x+1/2, -y+1/2, z+1/2'

_cell_length_a                           15.8047(4)
_cell_length_b                           8.7762(3)
_cell_length_c                           19.0108(6)
_cell_angle_alpha                        90
_cell_angle_beta                         96.353(2)
_cell_angle_gamma                        90

_shelx_F_squared_multiplier              1.000

loop_
 _refln_index_h
 _refln_index_k
 _refln_index_l
 _refln_F_squared_calc
 _refln_F_squared_meas
 _refln_F_squared_sigma
 _refln_observed_status
   2   0   0  2433.73  2085.07  60.53 o
   4   0   0  5347.35  5260.84 140.93 o
   6   0   0   391.67   268.71  26.59 o
   8   0   0  2078.96  2180.11  80.36 o
  10   0   0     0.32     7.31  10.36 <
  12   0   0   386.49   489.25  24.81 o
  14   0   0   842.71   892.80  30.07 o
  16   0   0   171.10   174.21  14.81 o
  18   0   0   143.50   109.79  13.30 o
   1   1   0  1046.36   927.44  15.47 o
   3   1   0  1398.49  1375.28  39.00 o
   5   1   0  3947.32  3637.48  70.09 o
   7   1   0  6998.06  6816.44  91.15 o
   9   1   0   424.39   546.18  14.70 o
  11   1   0   960.40  1165.57  21.44 o
  13   1   0   352.84   331.38  15.44 o
  15   1   0     1.14     8.21   7.60 <
  17   1   0   280.16   280.01  13.35 o
   0   2   0    16.45    27.66  10.25 <
   2   2   0   269.25   208.72  13.18 o
   4   2   0  3701.11  3470.80  53.18 o
   6   2   0   331.97   348.00  23.12 o
   8   2   0   351.14   346.71  17.26 o
  10   2   0   559.73   525.64  13.13 o
  12   2   0     2.86     8.92   6.25 <
  14   2   0    13.65    18.64   6.93 <
  16   2   0    21.73    18.82   6.99 <
  18   2   0     2.90    -2.06   5.36 <
   1   3   0   462.61   412.17  18.49 o
   3   3   0  1409.68  1365.36  32.33 o
   5   3   0  4146.12  4047.30  58.93 o
   7   3   0   123.99   102.61  10.39 o
   9   3   0  5158.71  4930.50  33.02 o
  11   3   0     4.25    12.23   6.55 <
  13   3   0  3277.62  3430.63  33.90 o
  15   3   0   644.78   616.35  15.83 o
  17   3   0     1.69    -7.96   5.76 <
   0   4   0   344.05   233.43  23.46 o
   2   4   0 17617.90 19123.10 124.52 o
   4   4   0    20.08    31.24  13.92 <
   6   4   0  3250.02  3668.83  37.93 o
   8   4   0    73.49    59.96   7.00 o
  10   4   0    24.27    35.54   7.70 o
  12   4   0    13.74    21.57   7.56 <
  14   4   0   336.42   335.40  13.19 o
  16   4   0   146.35   151.59   9.95 o
   1   5   0   540.13   633.78  34.20 o
   3   5   0    22.50     8.96   8.20 <
   5   5   0   115.54   133.71  10.58 o
   7   5   0    19.22    20.25   6.26 o
   9   5   0  1792.80  1861.76  26.28 o
  11   5   0   367.30   364.90  13.11 o
  13   5   0   363.38   367.57  13.38 o
  15   5   0   284.55   278.98  13.13 o
   0   6   0  1666.16  1680.48  63.80 o
   2   6   0   152.01   119.88  14.91 o
   4   6   0     0.17    13.89   9.37 <
   6   6   0   356.34   356.40  16.49 o
   8   6   0   447.88   452.66  17.34 o
  10   6   0   484.44   503.55  15.74 o
  12   6   0    15.65    29.37   9.61 o
  14   6   0   150.72   160.05  10.73 o
   1   7   0   292.44   321.27  22.30 o
   3   7   0    65.15   104.10  17.39 o
   5   7   0   125.15   113.73  14.82 o
   7   7   0   375.39   402.45  19.66 o
   9   7   0    12.37    35.80  10.76 o
  11   7   0     0.06     8.27   8.61 <
  13   7   0     1.33    10.22   8.34 <
   0   8   0     0.31    11.01  21.87 <
   2   8   0    48.83    43.14  17.25 <
   4   8   0  1959.97  1776.75  40.20 o
   6   8   0     1.48     6.78  11.78 <
   8   8   0   131.10    86.56  10.59 o
  10   8   0   129.48   124.53  10.79 o
  12   8   0     8.78    35.75  15.16 <
   1   9   0   227.52   204.45  19.33 o
   3   9   0  1163.08  1202.06  35.81 o
   5   9   0   139.52   131.06  13.11 o
   7   9   0  1370.67  1446.94  30.62 o
   9   9   0     1.29    56.30  16.29 o
   0  10   0     2.74    27.09  23.26 <
   2  10   0    97.56    65.33  16.01 o
   4  10   0   319.29   315.27  23.58 o
 -17   1   1   314.99   326.88  14.40 o
 -15   1   1   207.62   199.28  11.70 o
 -13   1   1   577.11   547.51  19.91 o
 -11   1   1   558.74   659.03  15.79 o
  -9   1   1   687.02   717.90  17.47 o
  -7   1   1   563.17   498.70  29.60 o
  -5   1   1  6670.47  6818.20  94.46 o
  -3   1   1 14772.40 13837.60 147.89 o
  -1   1   1   244.02   239.91  12.39 o
   1   1   1  7329.18  7631.58  54.68 o
   3   1   1 26647.30 25991.50 161.65 o
   5   1   1   144.30   108.38  15.98 o
   7   1   1  4277.95  4428.61  62.89 o
   9   1   1   358.40   418.85  12.79 o
  11   1   1   315.33   333.48  13.20 o
  13   1   1   183.66   202.38  12.48 o
  15   1   1   576.36   592.04  17.28 o
  17   1   1    14.15     9.88   6.40 <
 -18   2   1    15.43    -1.42   5.10 <
 -16   2   1    25.44    14.32   6.28 <
 -14   2   1     0.03    -0.90   7.70 <
 -12   2   1  2075.77  2022.26  27.58 o
 -10   2   1   614.85   557.78  13.82 o
  -8   2   1    88.11    84.33  13.39 o
  -6   2   1  2491.96  2389.37  50.15 o
  -4   2   1  5932.20  5739.61  68.57 o
  -2   2   1  8103.92  7594.17  58.37 o
   0   2   1   266.41   215.47  13.20 o
   2   2   1   440.87   394.64  19.50 o
   4   2   1   196.01   212.13  16.81 o
   6   2   1  2867.62  2926.76  53.62 o
   8   2   1   551.20   513.26  19.66 o
  10   2   1    13.51    14.49   6.04 <
  12   2   1    42.92    49.16   7.55 o
  14   2   1  1371.56  1462.96  23.70 o
  16   2   1   263.46   252.48  11.87 o
  18   2   1    60.49    76.01   8.50 o
 -17   3   1   184.23   149.48   9.54 o
 -15   3   1  1666.81  1711.16  25.09 o
 -13   3   1   493.91   499.04  14.28 o
 -11   3   1   548.14   509.79  13.86 o
  -9   3   1   437.16   452.98  11.11 o
  -7   3   1  4011.19  3936.77  53.95 o
  -5   3   1    64.28    90.27  14.42 o
  -3   3   1   188.25   169.80  13.19 o
  -1   3   1   396.85   344.82  17.60 o
   1   3   1    99.88   146.72  11.11 o
   3   3   1   638.00   707.14  24.02 o
   5   3   1     0.45     7.86  15.16 <
   7   3   1  1291.57  1325.06  26.86 o
   9   3   1   973.75   998.19  16.24 o
  11   3   1    72.00   101.55   9.04 o
  13   3   1  5163.23  5509.62  39.53 o
  15   3   1    36.23    29.68   6.41 o
  17   3   1    91.63    88.22   7.78 o
 -16   4   1   335.87   312.92  11.82 o
 -14   4   1  1188.93  1266.69  20.52 o
 -12   4   1   168.49   176.20  10.12 o
 -10   4   1   254.30   250.49  10.92 o
  -8   4   1  1068.28   964.07  15.64 o
  -6   4   1  2831.90  2879.17  34.46 o
  -4   4   1  3175.07  3572.55  57.07 o
  -2   4   1  6309.86  7080.21  74.79 o
   0   4   1   920.80   851.84  26.36 o
   2   4   1  9379.12 10686.40 104.01 o
   4   4   1  5193.70  5799.73  86.80 o
   6   4   1  1321.13  1184.17  20.09 o
   8   4   1  3125.79  3021.83  32.67 o
  10   4   1    16.37    26.93   7.87 o
  12   4   1    17.54    18.61   8.51 <
  14   4   1   300.52   310.99  12.81 o
  16   4   1   214.73   186.68  12.77 o
 -15   5   1     3.36    13.29   7.23 <
 -13   5   1   674.14   643.15  16.69 o
 -11   5   1   262.41   289.79  11.33 o
  -9   5   1    14.72    19.48   6.61 <
  -7   5   1    93.01   107.30   8.07 o
  -5   5   1   848.71   824.79  19.41 o
  -3   5   1    32.00    52.13   8.60 o
  -1   5   1    12.97    42.27  12.25 o
   1   5   1  1004.26  1127.28  34.40 o
   3   5   1   818.93   829.18  21.28 o
   5   5   1   577.65   630.86  16.06 o
   7   5   1    35.68    12.86   6.88 <
   9   5   1  2114.77  2217.52  28.42 o
  11   5   1    65.24    92.48   9.76 o
  13   5   1   284.61   302.26  14.04 o
  15   5   1    29.32    16.77   6.91 <
 -14   6   1    17.61    35.36   9.30 o
 -12   6   1   252.09   280.52  12.86 o
 -10   6   1   184.07   199.73  12.91 o
  -8   6   1    23.58    22.24   8.18 <
  -6   6   1   282.10   256.26  14.48 o
  -4   6   1   203.75   220.61  16.96 o
  -2   6   1  1833.36  1773.85  46.75 o
   0   6   1   954.62  1133.75  39.24 o
   2   6   1   476.60   483.74  26.21 o
   4   6   1   368.59   449.02  23.67 o
   6   6   1   145.84   126.48  12.80 o
   8   6   1     1.73   -17.52   9.70 <
  10   6   1   208.01   222.67  11.82 o
  12   6   1    73.45    75.06   9.79 o
  14   6   1    61.62    75.53   9.91 o
 -13   7   1   138.68   196.62  13.46 o
 -11   7   1     1.34    17.11   8.93 <
  -9   7   1   182.55   225.46  15.27 o
  -7   7   1    64.54    66.72  12.63 o
  -5   7   1   116.66   109.32  13.64 o
  -3   7   1   445.79   437.01  27.29 o
  -1   7   1   860.45   830.12  31.12 o
   1   7   1  2559.17  2582.74  55.18 o
   3   7   1   681.15   739.29  30.31 o
   5   7   1   958.85   947.87  31.08 o
   7   7   1     0.13   -14.28  12.39 <
   9   7   1    62.28    49.60   9.57 o
  11   7   1     3.56    25.02   9.16 <
  13   7   1   135.93   114.58  14.85 o
 -12   8   1   167.35   199.34  20.54 o
 -10   8   1     5.37    40.32   7.20 o
  -8   8   1    86.56   103.46  10.88 o
  -6   8   1    42.04    13.59  11.47 <
  -4   8   1   165.57   201.26  13.74 o
  -2   8   1   508.19   515.15  28.90 o
   0   8   1   314.31   310.52  24.55 o
   2   8   1   606.23   666.74  32.13 o
   4   8   1   498.31   397.60  20.33 o
   6   8   1   515.09   559.98  22.63 o
   8   8   1   381.90   357.95  16.23 o
  10   8   1    18.41     3.14   8.48 <
  12   8   1     2.99    30.31  22.27 <
  -9   9   1   141.74   163.54  15.01 o
  -7   9   1     1.96    -2.74   8.86 <
  -5   9   1   733.79   631.74  22.75 o
  -3   9   1  1648.29  1705.04  43.93 o
  -1   9   1    91.49    88.55  16.32 o
   1   9   1    36.89    40.53  14.27 <
   3   9   1   421.31   395.35  27.49 o
   5   9   1    98.32    70.54  17.03 o
   7   9   1  2359.09  2336.07  38.33 o
   9   9   1   160.31   173.16  20.38 o
  -4  10   1     1.24    -1.96  11.73 <
  -2  10   1   187.54   129.16  18.74 o
   0  10   1   139.04   124.59  19.40 o
   2  10   1   101.46    57.85  22.58 <
   4  10   1   112.62    91.64  15.07 o
 -18   0   2     2.38   -12.92   8.05 <
 -16   0   2   184.12   191.98  17.76 o
 -14   0   2   105.58    71.76  12.18 o
 -12   0   2   121.49   157.48  15.64 o
 -10   0   2  4752.12  4989.78  50.48 o
  -8   0   2 13958.20 15706.20 210.64 o
  -6   0   2 10033.20  8693.17 128.48 o
  -4   0   2 66167.00 62621.40 453.56 o
  -2   0   2 37188.70 38684.40 152.29 o
   0   0   2   641.43   595.21  13.64 o
   2   0   2   326.25   352.63  29.93 o
   4   0   2 22108.80 21083.80 284.82 o
   6   0   2  3840.77  3938.12  87.80 o
   8   0   2  3094.20  2899.70  93.03 o
  10   0   2   290.12   212.83  13.76 o
  12   0   2     3.95    -5.43  11.45 <
  14   0   2    40.08    34.14  11.82 <
  16   0   2   116.28   114.38  12.29 o
  18   0   2    34.00    36.59   8.53 o
 -17   1   2    35.37    42.38   8.63 o
 -15   1   2    25.66    20.28   8.15 <
 -13   1   2   380.17   365.08  17.26 o
 -11   1   2   426.84   365.54  13.02 o
  -9   1   2   749.89   748.06  17.86 o
  -7   1   2    19.01    21.59  16.05 <
  -5   1   2  1911.54  1968.43  41.16 o
  -3   1   2  6646.77  6110.26  82.63 o
  -1   1   2 26287.70 25466.10 156.43 o
   1   1   2  2338.73  2217.85  27.05 o
   3   1   2 31617.90 30378.90 176.09 o
   5   1   2  1628.81  1506.64  46.33 o
   7   1   2   257.28   292.63  15.95 o
   9   1   2     0.78    21.20   6.02 o
  11   1   2  1832.37  1766.30  27.39 o
  13   1   2   292.53   270.22  11.76 o
  15   1   2  1603.29  1737.85  27.88 o
  17   1   2    90.95    88.68   8.98 o
 -18   2   2     0.04    -3.62   5.00 <
 -16   2   2     3.51     5.00   7.25 <
 -14   2   2     2.16     8.24   7.87 <
 -12   2   2   167.78   179.82  10.70 o
 -10   2   2     8.57     1.27   6.13 <
  -8   2   2  1741.45  1601.89  36.22 o
  -6   2   2    59.53    48.27  15.01 o
  -4   2   2   225.68   276.07  18.01 o
  -2   2   2  1039.15   876.59  24.04 o
   0   2   2  7545.87  7135.97  81.06 o
   2   2   2  6568.07  6370.93  61.90 o
   4   2   2  1201.99  1043.78  27.50 o
   6   2   2  1179.57  1048.36  24.80 o
   8   2   2   937.56   927.76  18.59 o
  10   2   2  6074.64  6461.15  42.52 o
  12   2   2  2090.46  2119.97  29.12 o
  14   2   2   390.49   400.24  13.63 o
  16   2   2   547.92   568.20  15.86 o
  18   2   2   255.02   223.97  16.34 o
 -17   3   2  1058.17  1030.24  23.83 o
 -15   3   2    41.38    28.10   7.00 o
 -13   3   2   696.36   742.18  16.04 o
 -11   3   2  3721.31  3714.17  34.87 o
  -9   3   2  1405.97  1316.55  18.47 o
  -7   3   2  5653.47  5649.95  59.25 o
  -5   3   2   326.02   354.45  22.18 o
  -3   3   2  7296.87  7279.13  68.36 o
  -1   3   2   231.01   193.34  14.52 o
   1   3   2  1923.83  1821.48  37.29 o
   3   3   2  1676.19  1654.11  36.84 o
   5   3   2 26512.00 28983.50 200.17 o
   7   3   2  1241.28  1166.61  21.97 o
   9   3   2   208.43   192.82   9.08 o
  11   3   2   221.60   231.16  11.73 o
  13   3   2    68.45    51.34   7.92 o
  15   3   2   477.97   480.01  14.02 o
  17   3   2   744.06   762.16  20.48 o
 -16   4   2    43.39    49.50   7.23 o
 -14   4   2   242.24   252.43   9.89 o
 -12   4   2   852.78   882.49  18.37 o
 -10   4   2  5941.97  6009.11  40.52 o
  -8   4   2   118.70   119.14   7.09 o
  -6   4   2 10093.00 10622.90  61.40 o
  -4   4   2   675.75   659.12  33.25 o
  -2   4   2   398.73   440.88  25.52 o
   0   4   2     4.69    15.09  14.72 <
   2   4   2   104.33    96.50  16.54 o
   4   4   2  1096.59  1227.92  42.18 o
   6   4   2  1548.12  1527.16  22.79 o
   8   4   2    68.47    80.67   7.87 o
  10   4   2     8.56    25.34   8.15 o
  12   4   2    31.57    24.54   8.43 <
  14   4   2     5.29     1.67   7.62 <
  16   4   2     2.97     4.08   6.72 <
 -15   5   2     0.16     0.57   6.54 <
 -13   5   2   300.03   314.60  11.99 o
 -11   5   2   298.45   274.68  11.40 o
  -9   5   2   156.95   133.03   8.34 o
  -7   5   2  1115.59  1135.25  20.52 o
  -5   5   2  2373.42  2460.22  34.09 o
  -3   5   2  2906.04  3338.81  46.22 o
  -1   5   2   635.31   630.99  28.98 o
   1   5   2  1370.69  1443.26  35.38 o
   3   5   2     1.72     0.02   6.94 <
   5   5   2     1.81    -3.14   5.49 <
   7   5   2     0.16     4.75   7.27 <
   9   5   2   926.96   983.96  21.29 o
  11   5   2   298.98   314.30  14.34 o
  13   5   2    62.35    73.83   9.28 o
  15   5   2     5.66     5.49   6.62 <
 -14   6   2    65.99    58.83   8.27 o
 -12   6   2    78.38    81.31   8.99 o
 -10   6   2   500.16   545.51  17.45 o
  -8   6   2   533.45   567.14  17.55 o
  -6   6   2     7.05    19.41   9.24 <
  -4   6   2    20.53    29.56   8.94 o
  -2   6   2   293.83   313.84  18.04 o
   0   6   2   102.92    86.99  12.78 o
   2   6   2    39.69    38.83   9.39 o
   4   6   2   130.66   116.25  12.12 o
   6   6   2    46.19    65.65   9.90 o
   8   6   2   610.52   612.76  18.95 o
  10   6   2   156.99   153.80  12.17 o
  12   6   2   573.54   570.76  17.11 o
  14   6   2    59.99    91.98  11.19 o
 -13   7   2   133.88   165.10  12.74 o
 -11   7   2    85.74   103.29  10.31 o
  -9   7   2   508.02   593.63  20.13 o
  -7   7   2    23.33    13.73   9.51 <
  -5   7   2   139.52   116.03  13.06 o
  -3   7   2  1087.46  1098.14  40.96 o
  -1   7   2   644.24   681.21  28.60 o
   1   7   2   688.88   766.64  35.84 o
   3   7   2   794.92   791.97  31.84 o
   5   7   2   551.42   568.88  24.25 o
   7   7   2     1.37    -1.05  12.04 <
   9   7   2    99.81    94.44  10.78 o
  11   7   2   273.52   259.25  14.75 o
  13   7   2   143.34   143.65  20.46 o
 -12   8   2   514.67   755.57  32.26 o
 -10   8   2    33.49    62.76   7.33 o
  -8   8   2   125.52    88.99  10.17 o
  -6   8   2   978.36   945.69  29.69 o
  -4   8   2  1857.74  1871.78  42.39 o
  -2   8   2   504.69   488.56  28.16 o
   0   8   2  2980.23  3292.10  63.40 o
   2   8   2    11.47     7.01  16.53 <
   4   8   2    16.10    26.01  14.48 <
   6   8   2     3.35     2.90  10.28 <
   8   8   2   258.21   269.61  14.29 o
  10   8   2    17.13    19.82   9.37 <
  -9   9   2    21.93    66.88  11.84 o
  -7   9   2   130.28    88.12   9.65 o
  -5   9   2   102.19    69.85  15.66 o
  -3   9   2   769.27   764.69  27.10 o
  -1   9   2    87.33    89.00  15.66 o
   1   9   2    44.08    27.12  14.06 <
   3   9   2  1011.24  1030.62  40.05 o
   5   9   2    80.26    94.87  11.35 o
   7   9   2   387.36   440.28  21.16 o
   9   9   2    95.44    71.86  22.32 o
  -4  10   2     3.44   -19.90  17.74 <
  -2  10   2    21.80    -0.87  17.89 <
   0  10   2    23.15    -9.77  14.32 <
   2  10   2   131.46   138.78  19.23 o
   4  10   2   533.62   549.23  46.16 o
 -17   1   3    30.71    30.98   8.68 o
 -15   1   3     1.08     2.80   8.24 <
 -13   1   3   217.90   206.14  12.61 o
 -11   1   3   265.60   262.58  12.46 o
  -9   1   3   876.70   923.19  18.74 o
  -7   1   3   930.32   804.03  34.55 o
  -5   1   3  4698.50  4390.97  60.24 o
  -3   1   3   328.55   296.39  21.43 o
  -1   1   3 20642.50 19203.10 122.01 o
   1   1   3  3514.05  3452.84  29.75 o
   3   1   3 63609.10 64485.10 315.61 o
   5   1   3   966.71   877.37  36.44 o
   7   1   3    49.01    38.02   9.73 o
   9   1   3   990.41   922.61  16.11 o
  11   1   3   395.24   359.06  13.09 o
  13   1   3   249.95   241.71  11.93 o
  15   1   3    65.10    60.96   8.47 o
  17   1   3    79.76    78.44   8.16 o
 -18   2   3    14.28     3.40   4.79 <
 -16   2   3     0.85     5.03   6.45 <
 -14   2   3   237.42   216.63  12.20 o
 -12   2   3    34.01    39.89   7.69 o
 -10   2   3   174.69   138.37   8.43 o
  -8   2   3    14.08    23.26  10.12 <
  -6   2   3   168.62    91.24  16.53 o
  -4   2   3   465.22   459.34  22.90 o
  -2   2   3  2128.41  2101.60  37.16 o
   0   2   3  3800.79  3714.04  54.08 o
   2   2   3  2298.12  2262.79  38.56 o
   4   2   3     3.72     7.27  10.85 <
   6   2   3  1376.51  1520.87  29.09 o
   8   2   3  2309.23  2244.88  24.72 o
  10   2   3   129.37   174.21   9.02 o
  12   2   3   826.75   861.64  19.06 o
  14   2   3   337.95   343.36  13.33 o
  16   2   3   453.61   450.48  15.42 o
  18   2   3   682.73   683.30  41.58 o
 -17   3   3    63.58    56.28   7.19 o
 -15   3   3    92.69    80.03   9.53 o
 -13   3   3   166.04   172.65   8.87 o
 -11   3   3    24.04    20.61   7.10 <
  -9   3   3    88.64    67.84   5.71 o
  -7   3   3   616.46   629.68  16.87 o
  -5   3   3    25.27    24.90  12.82 <
  -3   3   3     7.35    14.69  11.16 <
  -1   3   3  1466.22  1355.64  33.63 o
   1   3   3   573.01   618.99  23.70 o
   3   3   3   538.57   493.92  22.28 o
   5   3   3 11325.00 12590.50  93.04 o
   7   3   3   776.33   766.88  16.66 o
   9   3   3  2268.01  2356.90  24.97 o
  11   3   3   398.29   409.80  13.86 o
  13   3   3   154.14   153.45  11.22 o
  15   3   3     5.78     4.32   6.88 <
  17   3   3   282.39   249.47  14.52 o
 -16   4   3     2.06    11.15   6.74 <
 -14   4   3    16.20    11.47   6.66 <
 -12   4   3   453.89   491.95  13.81 o
 -10   4   3  9365.66  9328.83  50.29 o
  -8   4   3   727.46   644.34  13.70 o
  -6   4   3  5288.91  5602.84  45.47 o
  -4   4   3  1329.24  1209.41  43.29 o
  -2   4   3  2017.40  2193.33  51.87 o
   0   4   3   293.91   370.78  25.62 o
   2   4   3     0.12    12.64  11.16 <
   4   4   3  1766.83  1800.56  40.69 o
   6   4   3   954.35  1093.97  19.57 o
   8   4   3   745.16   773.46  17.55 o
  10   4   3    38.80    60.09   9.53 o
  12   4   3     1.32    13.46   9.75 <
  14   4   3   120.93   107.33  11.06 o
  16   4   3   282.23   288.04  14.22 o
 -15   5   3  1811.49  1863.66  28.71 o
 -13   5   3   302.31   329.62  11.20 o
 -11   5   3     0.03     3.91   6.93 <
  -9   5   3     0.78     8.11   7.08 <
  -7   5   3   444.88   387.78  12.04 o
  -5   5   3    49.75    48.10   7.56 o
  -3   5   3  5088.76  5773.42  60.56 o
  -1   5   3     1.78    -6.34  10.66 <
   1   5   3  3417.83  3416.22  54.17 o
   3   5   3   109.56    85.61   7.72 o
   5   5   3   280.28   290.28  12.06 o
   7   5   3   156.40   161.35   9.79 o
   9   5   3    94.96    98.59   9.66 o
  11   5   3    25.87    40.27  10.99 o
  13   5   3    28.51    17.12   7.93 <
  15   5   3    43.99    52.46   8.34 o
 -14   6   3   133.21   159.36  10.02 o
 -12   6   3    32.02    10.55   9.08 <
 -10   6   3    13.10    19.51   7.40 <
  -8   6   3    16.06    23.21   7.38 o
  -6   6   3   122.93    84.64  10.69 o
  -4   6   3   526.75   512.79  20.90 o
  -2   6   3  1400.25  1479.07  34.43 o
   0   6   3   111.84   110.24  14.13 o
   2   6   3   246.34   214.24  17.01 o
   4   6   3   784.18   729.15  21.62 o
   6   6   3     0.55     0.70   8.92 <
   8   6   3   126.46   128.84  11.26 o
  10   6   3   147.22   159.50  12.45 o
  12   6   3   288.33   281.73  14.09 o
  14   6   3   132.93   131.21  18.04 o
 -13   7   3     1.27    -2.06   9.60 <
 -11   7   3     1.38    24.65   8.15 o
  -9   7   3   106.21    91.96  11.28 o
  -7   7   3   253.65   220.76  15.45 o
  -5   7   3  1991.52  1921.57  38.89 o
  -3   7   3   492.26   505.66  31.86 o
  -1   7   3  1099.55  1116.95  39.08 o
   1   7   3   223.16   216.38  24.12 o
   3   7   3   262.97   212.03  20.00 o
   5   7   3     3.83     2.44  10.98 <
   7   7   3  1873.54  1569.29  32.00 o
   9   7   3   425.52   488.27  21.76 o
  11   7   3    14.97     0.71   8.74 <
  13   7   3     7.93   -10.31  14.89 <
 -12   8   3   804.57   997.91  35.81 o
 -10   8   3    19.49    56.44   8.44 o
  -8   8   3    74.91    68.95   9.80 o
  -6   8   3     0.36    -8.67   9.69 <
  -4   8   3  2863.83  3159.07  54.16 o
  -2   8   3    21.60     9.40  18.35 <
   0   8   3  2339.16  2515.86  55.54 o
   2   8   3   105.70    81.01  17.68 o
   4   8   3    23.73   -29.39  16.64 <
   6   8   3   215.48   217.51  16.15 o
   8   8   3    23.18    52.99  10.64 o
  10   8   3     0.18    20.09   9.11 <
  -9   9   3   142.55   184.43  13.89 o
  -7   9   3    10.68    19.12   7.42 <
  -5   9   3    30.62    21.57   9.10 <
  -3   9   3    81.12    60.38  11.35 o
  -1   9   3  1207.92  1291.75  38.69 o
   1   9   3   149.10   138.55  17.34 o
   3   9   3    53.53    53.03  14.55 o
   5   9   3   441.11   462.40  20.55 o
   7   9   3     2.54   -16.69  15.59 <
  -4  10   3    30.18    13.64  11.30 <
  -2  10   3    64.43    26.53  13.54 <
   0  10   3    21.31    11.46  11.14 <
   2  10   3    10.15    24.81  13.49 <
   4  10   3    52.33    -2.12  15.92 <
 -18   0   4   680.49   655.59  26.46 o
 -16   0   4    47.06    34.32  13.58 <
 -14   0   4    60.21    46.33  15.66 <
 -12   0   4   371.88   397.99  25.84 o
 -10   0   4  1473.16  1681.23  41.99 o
  -8   0   4  3170.24  3184.47  70.43 o
  -6   0   4 27938.40 29162.60 175.52 o
  -4   0   4  2859.98  3074.31  68.53 o
  -2   0   4 59346.90 60797.00 231.28 o
   0   0   4     4.28     8.59   7.99 <
   2   0   4    93.12    39.58   9.31 o
   4   0   4  1099.63   912.99  65.55 o
   6   0   4  4729.12  4922.16 102.09 o
   8   0   4    13.65    21.71  10.52 <
  10   0   4    28.02    29.69   9.48 o
  12   0   4    78.27    66.57  12.83 o
  14   0   4  1029.02  1083.32  32.13 o
  16   0   4    77.55    96.34  12.95 o
  18   0   4  1190.60  1097.17  54.57 o
 -17   1   4   383.59   390.20  16.73 o
 -15   1   4    47.70    38.52   9.94 o
 -13   1   4   475.31   431.27  16.93 o
 -11   1   4   307.86   363.03  14.97 o
  -9   1   4    82.18   115.67   8.76 o
  -7   1   4     3.55    15.00  11.06 <
  -5   1   4  1661.43  1649.48  33.13 o
  -3   1   4  6190.95  5824.64  65.23 o
  -1   1   4 16195.90 14804.00 143.63 o
   1   1   4 14772.40 14451.90  84.97 o
   3   1   4 44296.90 43237.60 245.96 o
   5   1   4  2114.96  2091.27  55.88 o
   7   1   4  3052.02  3033.22  40.93 o
   9   1   4  2432.23  2566.42  26.34 o
  11   1   4   161.89   137.48   9.78 o
  13   1   4   328.15   314.62  13.28 o
  15   1   4   614.11   667.72  18.67 o
  17   1   4     2.86     8.47   5.33 <
 -18   2   4   222.47   203.46  10.19 o
 -16   2   4    30.30    33.89   7.19 o
 -14   2   4   443.57   389.11  14.49 o
 -12   2   4     7.93    23.69   7.02 o
 -10   2   4    37.32    53.17   6.58 o
  -8   2   4   741.25   750.49  22.06 o
  -6   2   4   262.66   278.53  16.26 o
  -4   2   4   973.40   858.83  29.56 o
  -2   2   4    68.40   101.54  13.31 o
   0   2   4  3561.58  3125.93  35.47 o
   2   2   4 19258.50 19200.40 105.47 o
   4   2   4  9304.35  9475.36  90.39 o
   6   2   4  2234.47  2183.01  35.35 o
   8   2   4   449.77   386.93   9.91 o
  10   2   4   513.04   498.66  13.41 o
  12   2   4   467.02   508.37  17.58 o
  14   2   4   658.08   694.68  18.39 o
  16   2   4  2812.72  2774.49  34.32 o
 -17   3   4   145.18   163.55  10.43 o
 -15   3   4     0.94    -5.46   7.01 <
 -13   3   4   466.49   481.51  12.80 o
 -11   3   4   536.77   547.55  13.90 o
  -9   3   4    20.27    20.36   5.27 o
  -7   3   4   247.90   276.92   9.14 o
  -5   3   4   798.58   757.95  27.70 o
  -3   3   4  2513.10  2484.69  51.52 o
  -1   3   4  3314.86  3136.49  51.77 o
   1   3   4   515.64   572.43  22.93 o
   3   3   4   812.71  1045.37  34.83 o
   5   3   4     0.06     3.19  10.45 <
   7   3   4  1028.26   956.00  15.32 o
   9   3   4   757.21   785.30  16.09 o
  11   3   4   422.34   453.69  15.38 o
  13   3   4   105.43    97.19  11.06 o
  15   3   4    57.64    62.71   8.89 o
  17   3   4    42.91    43.17   7.76 o
 -16   4   4    77.53    50.48   7.64 o
 -14   4   4  2530.16  2734.82  30.41 o
 -12   4   4  1604.74  1596.63  24.53 o
 -10   4   4  3049.00  3128.62  32.33 o
  -8   4   4  3375.73  3419.54  30.80 o
  -6   4   4  2532.16  2585.27  29.97 o
  -4   4   4  4318.05  4200.86  81.38 o
  -2   4   4   734.65   825.35  34.21 o
   0   4   4   277.23   242.19  18.29 o
   2   4   4   179.00   147.40  16.45 o
   4   4   4   791.84   816.05  20.30 o
   6   4   4   309.75   300.07  12.14 o
   8   4   4   251.01   256.70  10.37 o
  10   4   4     2.20     6.15   9.30 <
  12   4   4     2.13    -0.80   9.06 <
  14   4   4    37.74    43.74   9.21 o
  16   4   4    29.21    48.65   9.10 o
 -15   5   4   492.57   486.15  15.03 o
 -13   5   4  2401.01  2626.41  30.26 o
 -11   5   4  1770.30  1820.26  23.37 o
  -9   5   4    16.34    28.26   6.49 o
  -7   5   4  3186.06  3262.09  31.75 o
  -5   5   4    66.95    68.29   9.02 o
  -3   5   4   325.23   295.18  13.75 o
  -1   5   4  1085.96  1066.18  30.24 o
   1   5   4  1261.33  1414.58  33.79 o
   3   5   4   607.96   579.45  15.17 o
   5   5   4     3.82    -1.64   6.97 <
   7   5   4   517.07   554.44  15.04 o
   9   5   4     8.36     9.07  10.06 <
  11   5   4   125.72   142.46  12.51 o
  13   5   4     2.34    -0.94   8.15 <
  15   5   4    17.12    27.20   7.61 o
 -14   6   4    30.24    38.03   8.53 o
 -12   6   4  1202.58  1319.81  24.13 o
 -10   6   4    49.11    48.93   7.95 o
  -8   6   4   264.05   243.73  11.42 o
  -6   6   4   362.18   355.56  17.32 o
  -4   6   4   554.28   507.04  17.83 o
  -2   6   4     9.52    19.07   9.19 <
   0   6   4  1204.75  1285.18  30.30 o
   2   6   4     7.46    20.33   9.54 <
   4   6   4  1348.57  1368.24  25.74 o
   6   6   4   245.88   274.73  14.05 o
   8   6   4   873.23   847.47  20.61 o
  10   6   4   386.04   366.91  16.40 o
  12   6   4   780.20   791.63  20.97 o
  14   6   4   103.64   119.13  16.47 o
 -13   7   4    41.95    46.64  10.64 o
 -11   7   4     0.72    19.22   8.66 <
  -9   7   4    42.75    38.38   8.73 o
  -7   7   4   218.04   225.25  13.43 o
  -5   7   4   932.47   934.01  26.09 o
  -3   7   4   270.24   238.26  21.38 o
  -1   7   4  1297.49  1381.36  40.99 o
   1   7   4     0.50   -19.87  14.41 <
   3   7   4   192.33   190.89  19.88 o
   5   7   4     1.08     6.49  11.24 <
   7   7   4   667.36   558.90  22.99 o
   9   7   4     1.62    14.51  12.80 <
  11   7   4     5.81    15.74   9.90 <
  13   7   4     9.47    17.70  13.06 <
 -12   8   4    25.00    28.49  13.26 <
 -10   8   4    11.93    40.49   8.60 o
  -8   8   4    41.36    47.39   9.05 o
  -6   8   4    55.22    72.66  10.86 o
  -4   8   4  2633.27  2849.31  46.84 o
  -2   8   4  2101.91  2268.14  52.91 o
   0   8   4   438.03   430.73  23.37 o
   2   8   4   586.63   590.83  26.08 o
   4   8   4   121.77    87.77  17.24 o
   6   8   4   100.95    88.98  15.51 o
   8   8   4    19.58     6.79  11.06 <
  10   8   4    14.42    53.32  11.26 o
  -9   9   4    12.93    50.24  10.48 o
  -7   9   4   118.68    83.59  10.27 o
  -5   9   4   129.01   101.16  11.73 o
  -3   9   4     9.62    21.54   9.75 <
  -1   9   4   167.32   145.99  17.47 o
   1   9   4   148.68   133.45  20.61 o
   3   9   4    81.75    95.57  23.98 o
   5   9   4     1.18    13.25  15.50 <
   7   9   4     8.57    13.18  12.45 <
  -4  10   4   138.49   128.04  16.43 o
  -2  10   4     0.47   -34.23  14.11 <
   0  10   4     0.11     8.11  11.88 <
   2  10   4     3.04     1.69  12.44 <
   4  10   4   158.95   191.05  27.82 o
 -17   1   5   356.45   360.41  16.00 o
 -15   1   5     7.06    11.57   8.16 <
 -13   1   5    11.33   -17.14  10.20 <
 -11   1   5     0.71     6.07   8.00 <
  -9   1   5   589.29   656.79  14.16 o
  -7   1   5   105.75   187.95  13.59 o
  -5   1   5  7050.61  7667.84  69.13 o
  -3   1   5   161.95   234.19  11.62 o
  -1   1   5     0.08    17.02   8.66 <
   1   1   5   298.34   288.58  13.67 o
   3   1   5  3635.09  3784.94  45.46 o
   5   1   5    89.35    81.10  14.19 o
   7   1   5   759.51   754.22  24.71 o
   9   1   5     0.01    -3.90   5.44 <
  11   1   5   112.35   114.84   9.86 o
  13   1   5   437.71   426.76  14.76 o
  15   1   5  1033.95  1104.93  22.92 o
  17   1   5   474.57   461.73  14.16 o
 -18   2   5    43.18    54.30   7.37 o
 -16   2   5   311.92   304.42  12.97 o
 -14   2   5   323.23   317.89  13.45 o
 -12   2   5    19.25    17.26   7.90 <
 -10   2   5  1294.47  1322.97  18.19 o
  -8   2   5   953.85   844.11  15.17 o
  -6   2   5  2868.96  2796.02  36.78 o
  -4   2   5   744.25   795.85  26.50 o
  -2   2   5  1375.58  1385.34  34.94 o
   0   2   5  2074.29  1903.40  38.08 o
   2   2   5 20620.30 20587.70 113.37 o
   4   2   5  1075.92  1204.71  34.57 o
   6   2   5  5890.51  5561.35  61.50 o
   8   2   5  1427.35  1528.07  20.45 o
  10   2   5   313.04   325.36  12.60 o
  12   2   5   156.35   146.71  11.76 o
  14   2   5   173.68   157.42  10.64 o
  16   2   5   598.08   598.90  19.48 o
 -17   3   5     0.29     3.81   6.60 <
 -15   3   5    13.27    14.61   6.30 <
 -13   3   5   261.02   278.14  10.89 o
 -11   3   5     9.60    15.23   6.12 <
  -9   3   5  1927.93  1866.90  22.64 o
  -7   3   5   302.63   353.29  10.81 o
  -5   3   5  1675.03  1747.69  32.64 o
  -3   3   5  4889.24  5098.50  76.27 o
  -1   3   5    72.57    76.40  17.03 o
   1   3   5   152.77   164.63  14.05 o
   3   3   5  1699.04  2009.50  47.72 o
   5   3   5  2335.76  2287.21  33.97 o
   7   3   5  1322.19  1363.97  19.86 o
   9   3   5   561.83   505.12  13.73 o
  11   3   5  1164.56  1186.36  23.12 o
  13   3   5   269.60   245.53  14.10 o
  15   3   5   102.04    83.45   8.92 o
  17   3   5    43.10    33.84   6.75 o
 -16   4   5  1204.53  1209.67  26.07 o
 -14   4   5     4.53    11.00   7.11 <
 -12   4   5  1308.28  1305.52  21.60 o
 -10   4   5  3697.47  3778.61  35.98 o
  -8   4   5   143.52   128.52   8.43 o
  -6   4   5    14.44    17.54   5.43 o
  -4   4   5  3230.15  3450.79  51.05 o
  -2   4   5  3227.58  3230.78  65.27 o
   0   4   5  1212.40  1231.48  29.74 o
   2   4   5  2328.84  2601.88  38.90 o
   4   4   5  2227.82  2477.97  28.86 o
   6   4   5    35.28    50.27   6.70 o
   8   4   5   104.22   101.11  10.56 o
  10   4   5   763.28   731.90  20.89 o
  12   4   5   860.17   930.35  22.76 o
  14   4   5   174.92   157.79  12.15 o
  16   4   5     6.55    12.61   6.11 <
 -15   5   5     0.07     3.41   4.97 <
 -13   5   5   166.07   163.35  10.10 o
 -11   5   5  1033.16  1133.56  18.92 o
  -9   5   5   356.16   328.32  11.69 o
  -7   5   5  1323.91  1249.95  21.80 o
  -5   5   5   134.50   156.24  10.09 o
  -3   5   5   499.88   418.07  14.99 o
  -1   5   5   304.99   279.38  18.02 o
   1   5   5  1642.73  1783.42  38.36 o
   3   5   5    23.35    37.40   7.14 o
   5   5   5   128.81   124.13   9.57 o
   7   5   5   419.67   452.73  15.93 o
   9   5   5  1307.16  1279.06  26.24 o
  11   5   5   236.98   221.60  14.60 o
  13   5   5    35.58    19.32   9.75 <
  15   5   5    71.64    85.27   9.70 o
 -14   6   5    33.36    21.71   7.76 <
 -12   6   5    58.52    69.99   8.35 o
 -10   6   5    95.87    95.29   8.56 o
  -8   6   5   117.37   106.59   9.50 o
  -6   6   5    95.80    94.24  10.35 o
  -4   6   5   667.38   665.98  20.67 o
  -2   6   5   571.42   619.54  22.82 o
   0   6   5  3525.20  3654.39  47.63 o
   2   6   5    22.47    27.23   9.04 o
   4   6   5   473.77   397.34  16.51 o
   6   6   5   444.85   463.64  18.99 o
   8   6   5     3.02    10.04  12.28 <
  10   6   5   117.36    97.45  12.58 o
  12   6   5   145.65   164.18  12.74 o
  14   6   5   107.69   179.69  14.74 o
 -13   7   5    40.06    25.25   9.49 <
 -11   7   5   239.35   297.90  13.58 o
  -9   7   5   113.47   134.00  11.32 o
  -7   7   5   230.82   198.76  12.21 o
  -5   7   5   422.12   376.21  17.13 o
  -3   7   5   132.20   122.78  13.09 o
  -1   7   5  9733.74 10336.70  90.03 o
   1   7   5     1.30    -3.38  14.49 <
   3   7   5  1399.32  1458.56  33.02 o
   5   7   5   492.39   400.67  19.55 o
   7   7   5    50.90    67.99  13.10 o
   9   7   5     5.45    31.96  13.17 <
  11   7   5   971.41   954.79  24.61 o
 -10   8   5    13.79    31.49   8.92 o
  -8   8   5   706.28   763.05  21.76 o
  -6   8   5   209.37   204.81  15.26 o
  -4   8   5     1.50    11.35   9.00 <
  -2   8   5   175.58   151.91  19.71 o
   0   8   5   662.03   699.89  25.31 o
   2   8   5    71.44    59.89  13.02 o
   4   8   5    23.76    30.43  15.62 <
   6   8   5    98.64    74.79  18.74 o
   8   8   5   255.51   241.32  17.50 o
  10   8   5     6.46    16.26   7.66 <
  -9   9   5     8.98    98.63  22.59 o
  -7   9   5     7.17    -8.31   9.67 <
  -5   9   5    22.40     8.88   7.67 <
  -3   9   5   260.86   258.20  14.88 o
  -1   9   5    16.98    11.06  12.73 <
   1   9   5   101.54    66.07  18.41 o
   3   9   5    18.24    19.70  13.81 <
   5   9   5    76.07    61.01  11.97 o
   7   9   5   120.78   130.73  13.79 o
  -4  10   5   225.09   140.49  25.97 o
  -2  10   5   127.14    76.02  15.56 o
   0  10   5     4.71    -6.53  10.59 <
   2  10   5   147.26   145.91  18.31 o
 -18   0   6   821.07   712.03  26.21 o
 -16   0   6  2489.31  2365.27  54.48 o
 -14   0   6   827.38   896.76  38.37 o
 -12   0   6     1.87     0.80  13.87 <
 -10   0   6  2783.35  2926.81  47.93 o
  -8   0   6  1822.54  2262.72  59.90 o
  -6   0   6   458.65   411.21  26.95 o
  -4   0   6   503.63   539.70  23.68 o
  -2   0   6  1268.79  1335.93  26.08 o
   0   0   6    64.98    47.39  13.16 o
   2   0   6   153.86   197.58  16.36 o
   4   0   6   506.13   452.22  25.65 o
   6   0   6  1716.71  1582.57  59.53 o
   8   0   6     6.14     6.28   6.67 <
  10   0   6   379.43   394.39  18.97 o
  12   0   6   892.03   911.07  33.97 o
  14   0   6   184.10   177.30  17.44 o
  16   0   6   967.07   979.89  25.31 o
 -17   1   6   671.88   631.79  21.42 o
 -15   1   6    88.56    96.60  10.70 o
 -13   1   6    79.60    79.32   9.97 o
 -11   1   6     8.59    10.00   9.02 <
  -9   1   6    67.41    46.52   6.14 o
  -7   1   6  2468.15  2587.37  32.40 o
  -5   1   6  5085.47  5110.04  54.20 o
  -3   1   6   209.52   212.65  11.67 o
  -1   1   6  8108.27  7487.77  69.85 o
   1   1   6     4.50     9.09   7.75 <
   3   1   6  2771.26  2599.33  46.29 o
   5   1   6   785.82   848.30  28.91 o
   7   1   6   152.33   151.27   7.67 o
   9   1   6   466.88   492.87  13.51 o
  11   1   6   359.69   327.32  14.69 o
  13   1   6  2079.69  2250.56  31.53 o
  15   1   6   167.41   150.13  10.24 o
  17   1   6   170.22   159.95   9.67 o
 -18   2   6    98.04    93.66   8.27 o
 -16   2   6    66.85    60.20   7.56 o
 -14   2   6    57.94    38.80   8.70 o
 -12   2   6   193.76   189.72  11.06 o
 -10   2   6    53.00    42.82   6.01 o
  -8   2   6   234.38   232.48   8.23 o
  -6   2   6  2300.65  2436.95  32.37 o
  -4   2   6    82.17    79.57  14.73 o
  -2   2   6   563.79   476.16  22.77 o
   0   2   6  5705.22  5545.93  83.44 o
   2   2   6  5525.95  5302.21  66.65 o
   4   2   6  2482.27  2535.38  37.12 o
   6   2   6 11054.30 11396.20  65.29 o
   8   2   6  8671.23  8898.98  48.92 o
  10   2   6    92.17    74.46   8.58 o
  12   2   6     0.80     1.10   8.00 <
  14   2   6    79.69    75.01   8.82 o
  16   2   6     0.08    18.91   7.56 <
 -17   3   6    23.24    38.06   8.07 o
 -15   3   6  1974.58  1992.77  30.96 o
 -13   3   6   899.36   936.73  19.92 o
 -11   3   6    85.75    89.38   8.33 o
  -9   3   6    31.24    29.00   6.30 o
  -7   3   6   209.34   223.51   8.04 o
  -5   3   6   334.75   363.99  16.20 o
  -3   3   6 19706.40 21381.10 126.62 o
  -1   3   6   816.57   857.67  40.84 o
   1   3   6  1283.22  1485.69  36.96 o
   3   3   6  3887.07  4098.35  48.88 o
   5   3   6  2675.79  2855.03  36.05 o
   7   3   6    25.17    45.36   6.65 o
   9   3   6  1278.61  1295.85  22.62 o
  11   3   6  2177.49  2234.32  30.30 o
  13   3   6   186.38   162.42  12.18 o
  15   3   6   502.13   570.82  21.57 o
 -16   4   6  1096.40  1128.13  24.98 o
 -14   4   6  2181.83  2380.95  29.80 o
 -12   4   6  1122.78  1179.29  21.66 o
 -10   4   6   374.94   359.53  12.60 o
  -8   4   6  1003.81   981.15  17.23 o
  -6   4   6   156.10   139.65   9.03 o
  -4   4   6   198.90   154.66  11.35 o
  -2   4   6     0.01    17.31  10.35 <
   0   4   6    67.93    61.57  11.29 o
   2   4   6     0.45     8.66   7.11 <
   4   4   6    33.67    29.86   6.53 o
   6   4   6    72.57    84.05   8.45 o
   8   4   6    41.94    24.69   8.76 <
  10   4   6   348.34   380.53  14.98 o
  12   4   6    90.60    78.80  13.14 o
  14   4   6    71.24    75.83   9.89 o
  16   4   6     1.97     1.05   6.79 <
 -15   5   6     8.78    15.15   6.14 <
 -13   5   6    56.20    59.54   9.28 o
 -11   5   6   607.69   636.04  15.40 o
  -9   5   6  2380.15  2379.50  28.49 o
  -7   5   6  5797.88  5984.14  50.60 o
  -5   5   6    55.87    43.61   6.96 o
  -3   5   6    82.41    82.43   7.98 o
  -1   5   6   154.81   161.46  13.26 o
   1   5   6    46.24    42.62   9.70 o
   3   5   6   215.34   179.33  10.30 o
   5   5   6  1260.58  1262.34  25.58 o
   7   5   6    77.18    98.98  11.90 o
   9   5   6     3.07     5.81   9.64 <
  11   5   6    82.88    79.63  11.60 o
  13   5   6   191.13   176.89  14.09 o
  15   5   6     6.15    10.21   8.79 <
 -14   6   6    75.39    60.38   8.79 o
 -12   6   6    46.29    40.33   7.89 o
 -10   6   6    54.11    56.40   8.40 o
  -8   6   6   595.87   598.64  15.89 o
  -6   6   6    67.95    52.83   8.31 o
  -4   6   6    23.65    31.63   9.06 o
  -2   6   6    71.90    60.29   9.40 o
   0   6   6  1154.55  1260.97  31.63 o
   2   6   6     1.83     2.53   8.72 <
   4   6   6  1046.06  1144.13  27.11 o
   6   6   6  1827.41  1799.31  31.89 o
   8   6   6   124.72   110.90  13.71 o
  10   6   6   943.91   976.56  24.93 o
  12   6   6    90.75    66.60   9.93 o
  14   6   6     4.89    16.57  13.68 <
 -13   7   6    83.99    66.68  10.80 o
 -11   7   6    58.94    77.32   8.71 o
  -9   7   6   153.65   119.91  10.05 o
  -7   7   6   165.32   130.49  11.63 o
  -5   7   6   141.56   126.59  11.20 o
  -3   7   6   631.60   666.55  22.61 o
  -1   7   6  4156.33  4588.90  63.92 o
   1   7   6   355.78   396.94  20.11 o
   3   7   6  4085.58  4448.55  56.57 o
   5   7   6    21.30    18.56  11.64 <
   7   7   6   122.21   120.90  13.89 o
   9   7   6     0.37    33.24  13.54 <
  11   7   6    26.77    22.91   9.24 <
 -10   8   6    55.82    90.86   9.70 o
  -8   8   6  1096.84  1120.38  24.12 o
  -6   8   6    85.90    59.41  10.75 o
  -4   8   6   208.76   170.71  13.69 o
  -2   8   6   194.05   199.72  17.50 o
   0   8   6     3.40   -16.94  13.73 <
   2   8   6     1.56     3.48  17.40 <
   4   8   6   232.27   155.90  22.90 o
   6   8   6     1.45    56.45  16.10 o
   8   8   6     3.63    35.84  14.97 <
  10   8   6    65.85    87.61  12.92 o
  -7   9   6    73.26    79.79  10.99 o
  -5   9   6   324.15   282.95  13.90 o
  -3   9   6   525.73   574.37  19.24 o
  -1   9   6    38.37    52.44  11.59 o
   1   9   6    24.88     2.77  14.90 <
   3   9   6     0.04    19.34   9.84 <
   5   9   6   312.73   337.80  17.01 o
   7   9   6   251.17   292.51  17.56 o
  -2  10   6   223.18   156.66  18.55 o
   0  10   6     0.73     3.11   9.88 <
 -17   1   7     0.34     0.76   6.46 <
 -15   1   7   482.76   460.68  16.42 o
 -13   1   7   151.43   134.42  12.23 o
 -11   1   7   996.81   991.69  22.06 o
  -9   1   7   302.37   355.43  10.36 o
  -7   1   7  2351.20  2788.63  41.84 o
  -5   1   7    17.52    23.72   9.41 <
  -3   1   7  1566.01  1698.85  30.39 o
  -1   1   7   115.97   134.04  11.34 o
   1   1   7  2882.37  2694.48  52.30 o
   3   1   7    81.81    78.59  11.46 o
   5   1   7   440.25   455.22  24.38 o
   7   1   7  2188.45  2176.17  26.57 o
   9   1   7     0.82    -2.35   5.72 <
  11   1   7    19.55    28.22   9.31 o
  13   1   7     0.22    -7.01   7.84 <
  15   1   7   413.37   419.07  16.52 o
  17   1   7    84.83    93.03  11.68 o
 -18   2   7     1.64     3.75   5.12 <
 -16   2   7    24.98    18.37   8.22 <
 -14   2   7    27.93    20.87   6.85 o
 -12   2   7    11.31    20.44   8.35 <
 -10   2   7    88.83    86.65   6.92 o
  -8   2   7   494.59   526.74  11.21 o
  -6   2   7  4073.34  4349.19  44.12 o
  -4   2   7   206.18   193.47  12.76 o
  -2   2   7   124.49   119.81  17.47 o
   0   2   7  3881.23  3860.20  74.86 o
   2   2   7  6225.15  5887.45  72.45 o
   4   2   7  2332.68  2265.80  43.78 o
   6   2   7  7909.95  8223.38  48.08 o
   8   2   7  1455.59  1560.65  21.83 o
  10   2   7     0.30     6.92   7.68 <
  12   2   7   432.69   397.96  17.27 o
  14   2   7   331.38   324.83  15.89 o
  16   2   7   127.04   130.88   9.96 o
 -17   3   7   113.69    99.84   9.99 o
 -15   3   7   109.78   109.89   9.11 o
 -13   3   7   753.10   782.32  19.54 o
 -11   3   7   595.07   651.91  16.62 o
  -9   3   7    62.64    63.36   7.46 o
  -7   3   7   803.99   863.45  13.63 o
  -5   3   7   195.17   177.64   9.64 o
  -3   3   7  1878.38  2150.07  37.63 o
  -1   3   7   455.15   381.37  22.15 o
   1   3   7   564.40   653.44  21.67 o
   3   3   7   287.76   277.69  15.85 o
   5   3   7  7080.17  7293.47  46.24 o
   7   3   7   123.07   105.44   9.39 o
   9   3   7    34.16    44.61   9.66 o
  11   3   7     2.04    -8.56   9.32 <
  13   3   7   877.91   853.84  24.08 o
  15   3   7   171.23   151.47  11.74 o
 -16   4   7    89.98    84.11   7.66 o
 -14   4   7   698.28   684.53  20.35 o
 -12   4   7  5188.16  5672.03  49.11 o
 -10   4   7    94.51    94.81  10.09 o
  -8   4   7   960.68   927.67  17.29 o
  -6   4   7   124.03    99.30   7.24 o
  -4   4   7  1652.93  1660.16  23.30 o
  -2   4   7   137.13   173.83  12.90 o
   0   4   7   137.19   113.09  11.32 o
   2   4   7   146.65   176.00  10.44 o
   4   4   7  1226.72  1323.17  21.68 o
   6   4   7   206.98   215.08  11.18 o
   8   4   7   652.60   710.06  19.70 o
  10   4   7   145.87   161.03  13.83 o
  12   4   7   665.59   663.59  20.63 o
  14   4   7   156.25   159.67  11.78 o
 -15   5   7    47.00    47.28   7.52 o
 -13   5   7   132.24   147.87  10.37 o
 -11   5   7   338.46   329.93  12.39 o
  -9   5   7  4214.71  4477.13  41.17 o
  -7   5   7   902.88   896.82  19.20 o
  -5   5   7    98.16    85.11   8.16 o
  -3   5   7     3.23    -5.53   7.14 <
  -1   5   7  3987.82  3766.94  44.17 o
   1   5   7   802.72   800.24  21.38 o
   3   5   7   622.12   602.80  18.77 o
   5   5   7   512.15   475.87  16.95 o
   7   5   7    21.98    22.26  11.00 <
   9   5   7   446.47   431.33  16.87 o
  11   5   7    13.18    20.51  10.04 <
  13   5   7   108.95   106.90  10.68 o
 -14   6   7     4.09     4.49   6.14 <
 -12   6   7    19.90    29.34   8.05 o
 -10   6   7   308.47   323.44  14.14 o
  -8   6   7  2512.69  2604.17  33.15 o
  -6   6   7    12.27     6.01   7.47 <
  -4   6   7     4.27     7.39   7.81 <
  -2   6   7  2774.79  2853.39  43.09 o
   0   6   7    39.09    36.97  10.06 o
   2   6   7  2636.04  2786.05  43.53 o
   4   6   7  1249.06  1157.69  26.24 o
   6   6   7   283.50   255.11  15.34 o
   8   6   7   524.30   559.10  20.56 o
  10   6   7   112.85    93.98  12.64 o
  12   6   7   390.29   455.72  17.46 o
 -13   7   7     0.91    -7.48   6.64 <
 -11   7   7   375.43   387.90  12.43 o
  -9   7   7    95.62    93.63   9.89 o
  -7   7   7   562.94   568.32  17.80 o
  -5   7   7  2821.09  2921.71  33.40 o
  -3   7   7   396.71   357.66  17.53 o
  -1   7   7  1380.48  1442.31  32.83 o
   1   7   7  1796.74  1830.39  30.81 o
   3   7   7    52.06    29.15  11.69 <
   5   7   7  1067.87  1061.14  32.57 o
   7   7   7   176.93   188.40  16.62 o
   9   7   7     0.43    15.37  12.64 <
  11   7   7    29.24    30.99   9.57 o
 -10   8   7   207.89   194.86  13.36 o
  -8   8   7     9.06    16.29   7.59 <
  -6   8   7     0.01   -10.11   9.12 <
  -4   8   7     9.53    14.79   8.50 <
  -2   8   7   242.64   229.96  14.29 o
   0   8   7    38.44    31.21  13.11 <
   2   8   7    51.67    32.28  11.69 <
   4   8   7    30.45    20.65  14.35 <
   6   8   7     7.08    -1.60  15.88 <
   8   8   7    36.32    39.74  13.09 o
  -7   9   7    49.45    46.48   9.47 o
  -5   9   7    38.16    22.53   7.05 o
  -3   9   7    12.83     4.11   7.34 <
  -1   9   7     7.06    28.15  10.39 <
   1   9   7   186.28   215.93  18.34 o
   3   9   7    33.52    59.66  10.96 o
   5   9   7     0.99     0.99   9.96 <
 -18   0   8   126.80   115.88  11.69 o
 -16   0   8    36.35    29.21   9.58 o
 -14   0   8   148.18   109.54  17.72 o
 -12   0   8   444.06   478.86  26.32 o
 -10   0   8    81.94   109.25  12.43 o
  -8   0   8  4504.87  4753.25  55.53 o
  -6   0   8  9693.45 10290.00 113.51 o
  -4   0   8   310.48   406.88  20.99 o
  -2   0   8  3516.41  3460.94  58.57 o
   0   0   8  3469.19  3427.63  82.58 o
   2   0   8 11889.30 11808.10 150.70 o
   4   0   8  6025.68  6527.47 119.06 o
   6   0   8  1159.36  1242.87  31.18 o
   8   0   8  1799.87  2018.34  38.25 o
  10   0   8   424.74   406.07  19.69 o
  12   0   8   242.09   234.86  15.22 o
  14   0   8   336.71   338.89  20.70 o
  16   0   8   474.74   452.19  22.14 o
 -17   1   8   186.54   156.77  11.53 o
 -15   1   8   162.79   119.49  10.67 o
 -13   1   8   204.89   168.64  11.35 o
 -11   1   8   132.05   143.90  11.27 o
  -9   1   8   279.54   302.98  10.58 o
  -7   1   8  1375.74  1602.58  22.58 o
  -5   1   8   938.18  1011.88  24.53 o
  -3   1   8   615.93   536.64  19.73 o
  -1   1   8  1464.86  1455.42  33.84 o
   1   1   8  3824.45  3953.61  68.03 o
   3   1   8  4461.65  4275.28  49.09 o
   5   1   8     9.39    11.52   8.07 <
   7   1   8  1117.65  1183.93  19.68 o
   9   1   8   232.90   191.20  11.06 o
  11   1   8    54.74    76.18   9.07 o
  13   1   8   464.45   467.36  17.58 o
  15   1   8   446.30   462.58  18.23 o
 -16   2   8   178.93   160.07  12.64 o
 -14   2   8    12.39     5.70   6.66 <
 -12   2   8    58.31    45.08   8.73 o
 -10   2   8     3.01    31.21   7.04 o
  -8   2   8     5.23     4.84   5.33 <
  -6   2   8   314.77   324.74  10.78 o
  -4   2   8  7160.29  7797.98  70.94 o
  -2   2   8  1489.21  1370.59  27.48 o
   0   2   8  5099.87  5808.71  51.35 o
   2   2   8    56.54    62.55  10.27 o
   4   2   8    68.80    65.16  11.25 o
   6   2   8  4101.38  4259.22  36.48 o
   8   2   8   357.13   329.50  11.83 o
  10   2   8   957.38   929.49  22.45 o
  12   2   8   180.90   180.27  14.43 o
  14   2   8   161.97   146.32  11.64 o
  16   2   8    55.11    37.05   7.45 o
 -17   3   8   200.08   189.03  14.08 o
 -15   3   8     0.03     0.05   6.98 <
 -13   3   8  1339.68  1341.81  26.04 o
 -11   3   8  5030.32  5218.72  45.55 o
  -9   3   8   283.87   247.82   9.83 o
  -7   3   8   194.14   180.16   7.52 o
  -5   3   8    55.55    70.87   7.01 o
  -3   3   8   575.69   568.41  22.30 o
  -1   3   8    14.06    19.10  10.22 <
   1   3   8  1207.31  1093.98  25.84 o
   3   3   8  3726.46  3989.11  43.95 o
   5   3   8 11922.30 11596.50  60.07 o
   7   3   8    61.41    78.77  10.48 o
   9   3   8   797.84   825.07  20.95 o
  11   3   8   202.81   175.75  13.22 o
  13   3   8   213.53   179.35  13.35 o
  15   3   8   218.56   196.15  11.78 o
 -16   4   8     6.76    16.50   6.46 <
 -14   4   8    21.33     8.18   9.07 <
 -12   4   8     4.39    10.93   8.02 <
 -10   4   8   339.24   340.67  14.21 o
  -8   4   8    12.26    18.18   6.59 <
  -6   4   8   248.52   249.59  10.44 o
  -4   4   8  2053.53  2188.89  26.04 o
  -2   4   8   339.01   327.79  13.83 o
   0   4   8    15.13    19.31   7.51 <
   2   4   8   816.19   770.18  19.57 o
   4   4   8   634.05   576.25  15.81 o
   6   4   8     8.98     5.38   8.02 <
   8   4   8  1408.67  1413.28  30.63 o
  10   4   8    81.64    90.65  11.60 o
  12   4   8    24.40    23.86   9.20 <
  14   4   8     1.43    -4.81   6.95 <
 -15   5   8   919.23   934.97  22.61 o
 -13   5   8     0.01    10.60   6.75 <
 -11   5   8   197.07   227.04  11.67 o
  -9   5   8   201.45   195.15  11.18 o
  -7   5   8    19.73    24.86   7.20 o
  -5   5   8   139.66   152.49  10.21 o
  -3   5   8    66.68    64.13   7.90 o
  -1   5   8   188.65   164.70  10.31 o
   1   5   8    50.87    41.17   9.41 o
   3   5   8    44.87    42.76  10.95 o
   5   5   8    19.95    24.00   9.25 <
   7   5   8   328.63   300.30  16.48 o
   9   5   8   828.98   867.26  21.06 o
  11   5   8    13.21    28.90   9.38 o
  13   5   8   200.75   170.28  11.36 o
 -14   6   8   370.14   351.30  14.15 o
 -12   6   8    16.60    12.31   7.13 <
 -10   6   8   595.74   637.96  16.51 o
  -8   6   8  1412.38  1494.62  24.56 o
  -6   6   8  2713.25  2850.59  32.14 o
  -4   6   8  3062.48  3250.22  40.13 o
  -2   6   8   403.86   374.10  17.13 o
   0   6   8   288.83   299.64  13.91 o
   2   6   8  6999.78  7417.50  68.39 o
   4   6   8   808.17   827.03  27.43 o
   6   6   8   167.78   203.46  17.00 o
   8   6   8   181.07   215.49  16.23 o
  10   6   8     1.08    23.60   9.83 <
  12   6   8   102.50   123.73  11.88 o
 -13   7   8    14.97    42.64   9.64 o
 -11   7   8   177.53   166.70   9.47 o
  -9   7   8   933.33   941.35  20.60 o
  -7   7   8    80.75    66.16   8.88 o
  -5   7   8   413.29   379.46  13.69 o
  -3   7   8     1.30    -1.91   7.97 <
  -1   7   8   473.31   516.11  21.83 o
   1   7   8  2497.19  2713.39  34.89 o
   3   7   8  1318.38  1292.29  26.33 o
   5   7   8   215.39   208.23  21.58 o
   7   7   8   134.73   132.77  14.76 o
   9   7   8     0.22    21.65  11.06 <
  11   7   8   123.90   122.02  11.60 o
 -10   8   8   189.45   202.46  14.38 o
  -8   8   8   150.36   154.42  10.89 o
  -6   8   8   443.70   451.32  17.07 o
  -4   8   8   436.89   422.66  15.53 o
  -2   8   8   147.18   139.46  11.13 o
   0   8   8    61.08    61.35  13.60 o
   2   8   8   313.87   297.21  19.64 o
   4   8   8    45.82    36.41  13.29 <
   6   8   8     0.05    -0.50  13.42 <
   8   8   8    66.70    71.61  15.15 o
  -7   9   8    37.85    51.54  10.78 o
  -5   9   8     6.64     7.84   7.63 <
  -3   9   8     7.29    -2.22   7.06 <
  -1   9   8    27.91    11.74   8.82 <
   1   9   8    16.93   -10.54   9.48 <
   3   9   8     6.80    -6.02  10.46 <
   5   9   8     8.49    35.13  10.18 o
 -17   1   9     0.26    17.65   6.82 <
 -15   1   9   746.75   691.00  19.26 o
 -13   1   9   984.29   952.83  20.61 o
 -11   1   9   102.15    77.84   8.06 o
  -9   1   9    60.67    60.89   7.01 o
  -7   1   9     8.19    17.36   5.30 o
  -5   1   9   626.21   566.93  18.84 o
  -3   1   9  1937.27  2008.71  30.57 o
  -1   1   9   753.36   723.89  25.19 o
   1   1   9   167.84   221.16  19.36 o
   3   1   9  1328.08  1551.01  36.50 o
   5   1   9  1472.95  1478.42  21.82 o
   7   1   9   801.52   779.86  19.45 o
   9   1   9     3.82    -5.62   6.94 <
  11   1   9  1335.54  1450.22  28.68 o
  13   1   9    37.69    29.69   8.73 o
  15   1   9     3.47    12.49   6.46 <
 -16   2   9    20.48    28.41   9.10 o
 -14   2   9    53.58    44.41   8.33 o
 -12   2   9  2008.02  2161.46  30.43 o
 -10   2   9   259.54   300.46  12.48 o
  -8   2   9     1.71     6.40   5.54 <
  -6   2   9   261.71   334.53   8.99 o
  -4   2   9    19.29    22.10  10.64 <
  -2   2   9  9542.27 10292.50  69.13 o
   0   2   9  7731.81  8032.72  69.41 o
   2   2   9   193.07   191.22  13.82 o
   4   2   9    58.92    58.27   7.18 o
   6   2   9   108.32   104.77   7.84 o
   8   2   9   874.47   793.71  19.70 o
  10   2   9   215.99   214.02  14.69 o
  12   2   9   230.47   216.34  14.55 o
  14   2   9   109.99   113.34  10.09 o
  16   2   9     0.14   -24.57  11.23 <
 -17   3   9     0.01     8.05   7.04 <
 -15   3   9   102.79   100.97  12.19 o
 -13   3   9   397.26   404.69  16.45 o
 -11   3   9  1824.02  1997.74  28.79 o
  -9   3   9   637.78   642.04  15.07 o
  -7   3   9  3836.65  3916.75  31.51 o
  -5   3   9   234.81   265.27   9.79 o
  -3   3   9    98.96    82.56   9.37 o
  -1   3   9   645.71   570.22  17.02 o
   1   3   9   180.97   168.88   9.71 o
   3   3   9  5171.47  5261.21  35.39 o
   5   3   9  1097.43  1094.52  20.27 o
   7   3   9     8.82    10.35   8.24 <
   9   3   9  3922.30  4110.42  40.61 o
  11   3   9     4.82     4.26   9.64 <
  13   3   9    51.45    55.84   9.83 o
  15   3   9     0.00     6.51   5.96 <
 -16   4   9   254.59   218.76  14.69 o
 -14   4   9   386.83   332.08  17.65 o
 -12   4   9   206.28   209.77  13.39 o
 -10   4   9   275.23   283.72  13.78 o
  -8   4   9    27.54    38.06   6.92 o
  -6   4   9     0.00    -4.87   6.79 <
  -4   4   9    93.67   112.43   8.23 o
  -2   4   9   418.88   393.23  14.79 o
   0   4   9  1740.95  1850.80  30.06 o
   2   4   9     9.87     1.67   6.93 <
   4   4   9   149.27   141.81   9.89 o
   6   4   9  3288.57  3409.33  37.19 o
   8   4   9  2481.24  2708.12  32.02 o
  10   4   9   458.65   468.80  16.27 o
  12   4   9    17.72     3.81   8.41 <
  14   4   9   286.28   285.69  12.36 o
 -15   5   9    18.37    13.56   6.36 <
 -13   5   9    57.23    62.66   8.77 o
 -11   5   9    97.07   102.27   9.50 o
  -9   5   9     8.25    11.74   7.80 <
  -7   5   9   740.29   733.69  18.42 o
  -5   5   9   143.67   144.38  10.24 o
  -3   5   9   305.12   284.41  13.18 o
  -1   5   9    38.97    19.07   7.83 <
   1   5   9   140.00    97.61  10.12 o
   3   5   9  1718.61  1699.60  32.01 o
   5   5   9  2638.69  2807.48  40.80 o
   7   5   9  1343.71  1385.77  28.58 o
   9   5   9   290.88   277.50  14.20 o
  11   5   9    29.74    29.66   7.95 o
  13   5   9    58.31    33.08   6.47 o
 -14   6   9    29.16    43.53  10.35 o
 -12   6   9    26.73    35.75   7.38 o
 -10   6   9  1026.18   987.46  20.56 o
  -8   6   9   266.87   239.75  11.38 o
  -6   6   9  1950.36  1991.59  28.81 o
  -4   6   9  1802.73  1876.70  29.73 o
  -2   6   9     0.52   -13.20   8.70 <
   0   6   9   427.17   430.81  17.04 o
   2   6   9  7198.10  7459.01  65.26 o
   4   6   9   308.81   301.07  18.12 o
   6   6   9   352.17   349.19  17.91 o
   8   6   9   357.86   430.42  19.99 o
  10   6   9    13.53    26.70   9.25 <
  12   6   9   302.89   348.50  22.20 o
 -11   7   9    41.56    38.07   6.50 o
  -9   7   9   114.75    91.91   8.99 o
  -7   7   9  1063.84  1069.72  19.78 o
  -5   7   9    70.20    82.79   8.31 o
  -3   7   9   208.09   184.25  12.67 o
  -1   7   9   737.62   744.37  23.03 o
   1   7   9  2458.32  2652.73  37.52 o
   3   7   9    40.57    49.57  11.61 o
   5   7   9   213.17   214.43  17.96 o
   7   7   9   134.94   148.66  16.92 o
   9   7   9     7.15     8.96  11.21 <
 -10   8   9    16.68    37.00  13.09 <
  -8   8   9    35.06    33.67   6.78 o
  -6   8   9     2.29    -8.87   7.24 <
  -4   8   9     7.87     0.51   7.33 <
  -2   8   9   213.63   190.45  10.85 o
   0   8   9    21.73    45.36  11.90 o
   2   8   9     2.78    16.51  11.83 <
   4   8   9   200.85   232.35  16.22 o
   6   8   9    15.07    12.83  11.68 <
   8   8   9   393.67   480.45  25.65 o
  -5   9   9     2.23    -6.44   8.11 <
  -3   9   9     2.78    -5.73   8.79 <
  -1   9   9     2.38     1.83   8.23 <
   1   9   9    23.17    23.98   8.68 <
   3   9   9    14.54     1.73   7.78 <
   5   9   9    52.87    71.90  12.29 o
 -16   0  10   294.51   288.88  16.39 o
 -14   0  10   403.67   333.02  18.47 o
 -12   0  10  1287.30  1339.69  33.40 o
 -10   0  10   119.32   130.92  14.51 o
  -8   0  10     1.78    10.45   8.94 <
  -6   0  10   729.49   823.51  26.29 o
  -4   0  10    11.00    12.11  14.33 <
  -2   0  10   141.06    97.53  25.81 o
   0   0  10  1608.11  1530.13  65.74 o
   2   0  10   533.57   660.96  44.99 o
   4   0  10   935.43  1074.20  31.67 o
   6   0  10   190.65   167.60  14.91 o
   8   0  10     8.84     9.53  11.91 <
  10   0  10  2853.45  2889.07  47.72 o
  12   0  10   170.95   162.35  14.36 o
  14   0  10    31.84    31.86  12.10 <
 -17   1  10   140.02   135.58  10.84 o
 -15   1  10   370.40   368.73  15.32 o
 -13   1  10     0.04     8.64   6.69 <
 -11   1  10   157.13   106.86  10.36 o
  -9   1  10   380.83   404.18  13.86 o
  -7   1  10  1070.10   970.88  18.14 o
  -5   1  10   186.63   195.65   7.93 o
  -3   1  10    22.70    29.03  11.74 <
  -1   1  10  3954.15  3910.75  60.77 o
   1   1  10   115.85   126.23  14.71 o
   3   1  10   288.11   292.72  13.86 o
   5   1  10     2.07    19.37   6.59 <
   7   1  10  1343.68  1306.74  21.83 o
   9   1  10    29.48    20.65   8.20 <
  11   1  10  1760.15  1880.69  29.60 o
  13   1  10  1374.97  1471.52  29.18 o
  15   1  10    42.72    50.72   7.40 o
 -16   2  10   228.20   181.38  13.73 o
 -14   2  10  1547.39  1480.90  32.09 o
 -12   2  10   108.49   101.17  10.40 o
 -10   2  10  1444.05  1394.79  24.26 o
  -8   2  10   690.04   731.98  14.27 o
  -6   2  10    65.46    48.41   5.14 o
  -4   2  10  3061.75  3402.28  27.53 o
  -2   2  10  1041.07  1064.34  20.60 o
   0   2  10  5143.07  5240.85  38.73 o
   2   2  10  1104.62  1161.60  20.74 o
   4   2  10   234.97   228.92  10.10 o
   6   2  10   409.56   394.79  13.51 o
   8   2  10   191.77   169.75  11.98 o
  10   2  10    28.50    32.25  10.35 o
  12   2  10     5.10     8.53   8.45 <
  14   2  10     1.58    -1.18   6.88 <
 -15   3  10  1048.65  1004.22  28.95 o
 -13   3  10  1429.77  1461.27  28.31 o
 -11   3  10   150.61   184.75  11.63 o
  -9   3  10  2761.03  2965.35  31.93 o
  -7   3  10    76.83    85.27   7.18 o
  -5   3  10  5840.95  6162.43  41.18 o
  -3   3  10  1894.29  1979.49  28.11 o
  -1   3  10  1897.78  2042.06  29.97 o
   1   3  10    31.15    36.42   7.09 o
   3   3  10    14.85    15.45   6.62 <
   5   3  10    73.20    99.10  10.00 o
   7   3  10    67.57    78.98   9.44 o
   9   3  10  5818.23  6126.74  55.28 o
  11   3  10   409.23   401.52  18.60 o
  13   3  10    28.64    23.74   7.64 o
  15   3  10    23.51    27.90   8.50 o
 -16   4  10    89.56    78.83  11.14 o
 -14   4  10   121.71    99.42  11.35 o
 -12   4  10   336.54   355.11  15.54 o
 -10   4  10    75.87    85.99   9.55 o
  -8   4  10    33.07    29.23   7.56 o
  -6   4  10     1.86     5.65   6.91 <
  -4   4  10    92.34   101.24   7.88 o
  -2   4  10   620.33   604.02  16.07 o
   0   4  10   690.29   692.02  19.57 o
   2   4  10   162.06   142.13  10.78 o
   4   4  10   561.60   540.93  16.26 o
   6   4  10    11.71    10.25   9.25 <
   8   4  10  2497.23  2671.41  31.71 o
  10   4  10     1.50     3.61   8.33 <
  12   4  10   720.96   734.80  20.00 o
  14   4  10   137.79   128.20  10.31 o
 -15   5  10     3.24    -5.09   6.23 <
 -13   5  10    68.04    96.76  10.29 o
 -11   5  10    31.50    29.69   8.15 o
  -9   5  10   129.11   147.67  11.28 o
  -7   5  10    67.55    71.66   8.90 o
  -5   5  10     5.82     5.33   7.95 <
  -3   5  10   216.02   189.18  11.80 o
  -1   5  10   153.34   132.85  11.55 o
   1   5  10  2568.67  2559.54  41.29 o
   3   5  10    84.78    69.30  12.40 o
   5   5  10   831.98   927.93  23.89 o
   7   5  10   500.25   608.29  20.23 o
   9   5  10    27.31    42.55   8.76 o
  11   5  10   448.40   428.68  16.67 o
  13   5  10   604.67   611.83  22.12 o
 -12   6  10   259.14   283.35  13.70 o
 -10   6  10    25.59    29.75   7.20 o
  -8   6  10   451.67   448.09  15.69 o
  -6   6  10   374.16   440.43  14.41 o
  -4   6  10   371.88   345.22  14.78 o
  -2   6  10   400.66   388.12  15.39 o
   0   6  10  1509.23  1547.35  29.76 o
   2   6  10  2054.37  2120.33  36.44 o
   4   6  10     0.34     6.94  13.69 <
   6   6  10   516.30   472.32  21.82 o
   8   6  10   152.66   170.96  14.06 o
  10   6  10    54.50    62.75  16.35 o
  12   6  10    19.61    28.73   9.49 o
 -11   7  10     0.61     8.42   6.54 <
  -9   7  10   119.13   109.52   8.94 o
  -7   7  10  1860.42  1945.88  24.21 o
  -5   7  10  1740.68  1722.75  24.60 o
  -3   7  10   113.75    91.70  11.01 o
  -1   7  10    22.34    24.69   8.51 <
   1   7  10   218.02   193.81  13.05 o
   3   7  10   724.07   737.31  27.13 o
   5   7  10   657.05   805.90  29.02 o
   7   7  10   340.07   353.60  19.69 o
   9   7  10    54.79    76.49  10.66 o
  -8   8  10    36.26    46.30   7.17 o
  -6   8  10    14.97     6.88   7.68 <
  -4   8  10    39.42    22.96   7.50 o
  -2   8  10   274.46   264.85  12.87 o
   0   8  10    17.04    18.42   8.08 <
   2   8  10   167.21   170.46  16.29 o
   4   8  10    86.07   133.97  13.66 o
   6   8  10   770.33  1001.44  28.38 o
  -5   9  10    92.13   103.55  13.39 o
  -3   9  10     8.31    -6.53   8.28 <
  -1   9  10   106.23    81.65  12.80 o
   1   9  10     2.75    16.52  10.73 <
   3   9  10   159.08   185.49  14.25 o
 -17   1  11   128.37   141.60  12.82 o
 -15   1  11    12.23     2.87   8.56 <
 -13   1  11   262.21   265.35  12.82 o
 -11   1  11   181.56   167.49  10.67 o
  -9   1  11    11.27    15.86   7.88 <
  -7   1  11   544.17   489.27  14.60 o
  -5   1  11   553.24   480.12  12.45 o
  -3   1  11   244.46   273.41  10.03 o
  -1   1  11  5482.66  6027.45  58.72 o
   1   1  11  3090.55  3279.04  31.72 o
   3   1  11  1045.50   975.10  18.78 o
   5   1  11   289.38   261.30  11.98 o
   7   1  11   439.46   420.56  13.63 o
   9   1  11   515.86   504.96  16.42 o
  11   1  11   372.51   377.90  14.61 o
  13   1  11    31.71    27.77   7.75 o
  15   1  11    85.80    89.30   9.08 o
 -16   2  11   199.17   178.66  12.93 o
 -14   2  11     2.47    -2.04   6.82 <
 -12   2  11  1094.83  1041.50  24.62 o
 -10   2  11   805.78   957.22  21.25 o
  -8   2  11  6177.66  6389.28  41.32 o
  -6   2  11   765.49   783.29  14.04 o
  -4   2  11   160.07   180.34   7.98 o
  -2   2  11   144.93   128.78   9.57 o
   0   2  11   370.64   344.39  12.01 o
   2   2  11   235.91   202.27  11.22 o
   4   2  11  2066.67  2144.82  28.37 o
   6   2  11     0.16     7.37   8.19 <
   8   2  11   167.89   158.17  11.71 o
  10   2  11   898.64   911.15  25.01 o
  12   2  11   267.51   252.35  13.97 o
  14   2  11    44.60    56.16   8.23 o
 -15   3  11   272.89   320.02  17.26 o
 -13   3  11    97.73    79.05  10.54 o
 -11   3  11    63.27    54.88  10.04 o
  -9   3  11   218.65   196.41  10.63 o
  -7   3  11   132.34   132.84   7.98 o
  -5   3  11   156.54   106.40   7.26 o
  -3   3  11  1088.80  1115.12  20.79 o
  -1   3  11   111.72    93.58  10.23 o
   1   3  11   509.99   513.81  17.07 o
   3   3  11   263.90   246.60  13.05 o
   5   3  11  1034.83  1053.48  21.38 o
   7   3  11  2451.37  2526.44  37.05 o
   9   3  11     0.30     1.65   9.08 <
  11   3  11   111.21   104.06  11.50 o
  13   3  11    85.28    89.32   9.93 o
 -14   4  11   339.86   336.02  17.91 o
 -12   4  11    50.55    49.18  10.47 o
 -10   4  11    62.45    51.42   9.34 o
  -8   4  11   138.67   107.28   8.67 o
  -6   4  11   364.67   335.86  10.75 o
  -4   4  11   813.21   774.00  16.50 o
  -2   4  11   359.05   405.20  15.66 o
   0   4  11     5.14     6.39  11.54 <
   2   4  11   752.45   764.50  20.12 o
   4   4  11   656.14   749.28  22.71 o
   6   4  11  3085.03  3456.28  42.69 o
   8   4  11   894.84   860.06  23.34 o
  10   4  11   861.79   893.71  21.08 o
  12   4  11     1.98     4.67   6.91 <
 -13   5  11    24.28     1.95   8.43 <
 -11   5  11    84.95    75.45   9.28 o
  -9   5  11    77.94    94.78   9.70 o
  -7   5  11   151.43   143.95   9.53 o
  -5   5  11    28.48    20.14   7.91 <
  -3   5  11   847.94   841.28  18.94 o
  -1   5  11    12.48    14.94  10.01 <
   1   5  11  3151.77  3136.08  42.71 o
   3   5  11  1810.10  1876.79  39.24 o
   5   5  11  3003.78  3329.96  46.93 o
   7   5  11    25.93    56.95  14.59 o
   9   5  11   319.92   274.45  15.67 o
  11   5  11    15.78    12.23   8.47 <
 -12   6  11   401.30   437.32  15.45 o
 -10   6  11     1.13     3.98   7.62 <
  -8   6  11   100.41    67.09   8.76 o
  -6   6  11  1710.04  1668.68  24.55 o
  -4   6  11    32.61    25.60   8.12 o
  -2   6  11  1660.80  1609.97  29.06 o
   0   6  11   340.68   286.17  17.04 o
   2   6  11   904.09   865.32  26.12 o
   4   6  11   151.05   152.17  18.76 o
   6   6  11   450.84   486.56  27.15 o
   8   6  11     1.89    20.35   9.97 <
  10   6  11   202.35   239.34  16.07 o
 -11   7  11   338.51   316.22  12.91 o
  -9   7  11   250.77   222.83  10.47 o
  -7   7  11  1078.55  1139.73  20.17 o
  -5   7  11  2301.79  2516.24  30.15 o
  -3   7  11  1820.80  1960.63  28.64 o
  -1   7  11    16.69    27.09   9.90 <
   1   7  11    10.93    26.61  11.13 <
   3   7  11    50.58    45.56  13.39 o
   5   7  11    75.64    42.79  14.44 <
   7   7  11    31.03    30.84   9.09 o
   9   7  11    15.96    19.47   9.57 <
  -8   8  11     9.70     1.55   7.77 <
  -6   8  11   193.88   190.55  10.53 o
  -4   8  11    14.62    11.41   6.98 <
  -2   8  11   199.73   186.46  10.96 o
   0   8  11    33.38    50.46   9.57 o
   2   8  11   134.44   147.02  14.73 o
   4   8  11   107.79    77.92  12.75 o
   6   8  11   117.14    84.82  10.72 o
  -3   9  11     1.24    17.18   9.85 <
  -1   9  11    62.54    44.56   8.50 o
   1   9  11    17.04     8.58   9.71 <
 -16   0  12    41.94    39.52  10.87 o
 -14   0  12    56.08    64.94  10.36 o
 -12   0  12   302.44   285.60  17.04 o
 -10   0  12  2004.91  2037.84  39.35 o
  -8   0  12  1396.31  1496.31  35.34 o
  -6   0  12   480.39   562.98  21.49 o
  -4   0  12  1654.15  1655.03  34.29 o
  -2   0  12  4384.81  4434.87  49.60 o
   0   0  12  6534.86  6853.92  73.54 o
   2   0  12  5213.75  5605.07  67.10 o
   4   0  12   195.82   186.26  16.66 o
   6   0  12  1747.87  1841.05  45.29 o
   8   0  12   282.59   279.14  20.28 o
  10   0  12   522.56   504.49  25.31 o
  12   0  12    92.42   104.68  13.45 o
  14   0  12  1864.34  1932.37  55.21 o
 -15   1  12    85.71    84.21  10.38 o
 -13   1  12    24.84    13.24   6.61 <
 -11   1  12   261.77   243.59  12.74 o
  -9   1  12  1436.21  1509.21  26.25 o
  -7   1  12     5.84     0.36   6.78 <
  -5   1  12   911.69   987.52  19.24 o
  -3   1  12  4688.48  4850.43  38.56 o
  -1   1  12   422.75   395.49  15.50 o
   1   1  12   104.96   123.29   9.41 o
   3   1  12  3262.43  3325.91  37.99 o
   5   1  12    36.99    29.16   8.03 o
   7   1  12   371.75   380.06  13.96 o
   9   1  12   261.97   265.38  13.19 o
  11   1  12   905.36   925.89  20.42 o
  13   1  12    51.47    57.33   9.22 o
 -16   2  12     3.71    12.84   6.48 <
 -14   2  12    71.67    63.89   8.60 o
 -12   2  12   705.21   622.57  19.36 o
 -10   2  12  5180.69  5373.86  54.77 o
  -8   2  12  2152.56  2362.85  28.78 o
  -6   2  12   720.46   678.51  14.60 o
  -4   2  12  1511.05  1477.72  17.92 o
  -2   2  12  1632.29  1621.46  22.69 o
   0   2  12    35.20    42.47   8.35 o
   2   2  12   774.77   771.08  19.29 o
   4   2  12   184.59   177.35  13.49 o
   6   2  12   181.24   201.39  13.55 o
   8   2  12   109.21    90.62   9.99 o
  10   2  12   188.67   163.38  12.82 o
  12   2  12    97.29   102.73  10.40 o
  14   2  12    69.60    58.07   9.37 o
 -15   3  12    96.28   101.32  10.33 o
 -13   3  12    49.39    43.54   9.05 o
 -11   3  12     3.69   -11.17  10.62 <
  -9   3  12    19.71    25.73   8.69 <
  -7   3  12     1.35     7.67   6.14 <
  -5   3  12    10.40    -0.94   5.85 <
  -3   3  12     2.47    -4.34   7.79 <
  -1   3  12  1477.07  1571.55  28.03 o
   1   3  12   282.66   302.21  14.75 o
   3   3  12    59.21    88.76  11.45 o
   5   3  12   207.22   190.48  13.37 o
   7   3  12  1245.48  1279.46  27.72 o
   9   3  12    53.45    45.14   9.93 o
  11   3  12    68.36    65.19   9.93 o
  13   3  12     4.41    -0.34   6.10 <
 -14   4  12     4.99     2.54   7.05 <
 -12   4  12   177.50   207.80  15.72 o
 -10   4  12   457.55   483.65  19.37 o
  -8   4  12    42.83    28.29   7.73 o
  -6   4  12     6.43     1.51   7.43 <
  -4   4  12     0.81     5.39   7.32 <
  -2   4  12   776.53   827.10  21.54 o
   0   4  12   227.08   175.79  13.97 o
   2   4  12   629.51   623.95  22.61 o
   4   4  12  1316.45  1446.27  29.59 o
   6   4  12   769.86   812.08  24.12 o
   8   4  12  3785.23  3900.15  46.38 o
  10   4  12  1457.77  1518.19  33.23 o
  12   4  12  1863.31  1925.48  34.65 o
 -13   5  12    20.58    15.56   7.85 <
 -11   5  12    34.85    28.89   8.14 o
  -9   5  12   264.76   266.30  14.04 o
  -7   5  12    21.67    21.37   7.72 <
  -5   5  12    41.92    33.23   8.24 o
  -3   5  12     0.03    -5.30   8.06 <
  -1   5  12   269.96   230.41  13.90 o
   1   5  12   340.73   308.87  17.80 o
   3   5  12  2527.65  2906.27  46.94 o
   5   5  12  3800.37  4019.53  49.75 o
   7   5  12   220.87   256.54  17.66 o
   9   5  12     9.53    -4.87   7.85 <
  11   5  12    55.15    39.66   9.23 o
 -12   6  12     3.64    -1.19   5.79 <
 -10   6  12     1.86    26.20   6.97 o
  -8   6  12   310.17   258.95  11.25 o
  -6   6  12   108.60    96.67   9.55 o
  -4   6  12   220.73   151.41  12.58 o
  -2   6  12     6.89     8.94   9.12 <
   0   6  12   837.67   855.46  22.90 o
   2   6  12    97.43   119.89  15.95 o
   4   6  12    93.06    75.34  16.92 o
   6   6  12   168.55   198.48  17.40 o
   8   6  12   419.86   425.18  16.13 o
  10   6  12    33.61    25.43   8.03 o
  -9   7  12     8.83    17.34   7.31 <
  -7   7  12   896.51   960.21  19.92 o
  -5   7  12    46.81    46.04   8.27 o
  -3   7  12   224.88   212.17  12.41 o
  -1   7  12  2522.21  2627.53  31.06 o
   1   7  12    15.66    11.47  11.84 <
   3   7  12     7.15    47.34  12.65 o
   5   7  12    11.71    12.79   9.98 <
   7   7  12    34.48    36.00   7.81 o
  -8   8  12     9.21     8.02  10.30 <
  -6   8  12   162.85   145.90  11.72 o
  -4   8  12    46.00    59.12   7.89 o
  -2   8  12   662.65   715.83  16.22 o
   0   8  12    98.55    82.45  10.81 o
   2   8  12    50.83    83.80  10.78 o
   4   8  12   544.27   588.59  22.79 o
 -15   1  13   767.28   764.22  24.99 o
 -13   1  13     7.67    15.81   6.60 <
 -11   1  13    98.25    97.36   9.41 o
  -9   1  13  1252.66  1326.48  24.21 o
  -7   1  13  1893.40  2074.60  30.60 o
  -5   1  13   983.76   982.28  21.28 o
  -3   1  13  1085.86  1104.90  20.34 o
  -1   1  13    26.73    33.47   9.44 o
   1   1  13    71.23    93.88  11.81 o
   3   1  13  1638.63  1690.61  30.33 o
   5   1  13    45.58    21.10   8.94 <
   7   1  13   311.17   302.43  13.73 o
   9   1  13     0.48     1.77   7.79 <
  11   1  13    32.03    17.77   9.11 <
  13   1  13    94.24    78.57  10.14 o
 -16   2  13   226.13   232.97  26.64 o
 -14   2  13   113.19   126.92  10.34 o
 -12   2  13  1466.94  1554.85  30.92 o
 -10   2  13   785.56   793.46  22.64 o
  -8   2  13    27.20    23.03   7.27 o
  -6   2  13   295.15   267.67  11.13 o
  -4   2  13     3.26     7.61   5.87 <
  -2   2  13  1743.87  1830.30  29.22 o
   0   2  13     0.34    -0.94   9.22 <
   2   2  13    97.44   118.83  11.56 o
   4   2  13   341.59   307.01  15.75 o
   6   2  13   912.62   884.58  24.37 o
   8   2  13   354.64   373.15  16.39 o
  10   2  13    15.39     8.93   8.31 <
  12   2  13    10.25    17.08   6.37 <
 -15   3  13     1.08   -17.21   7.51 <
 -13   3  13   426.98   365.12  17.88 o
 -11   3  13   523.15   533.91  21.21 o
  -9   3  13  1807.33  1933.65  29.90 o
  -7   3  13     2.08    11.33   6.97 <
  -5   3  13     1.78     9.02   6.22 <
  -3   3  13   212.19   192.23  13.01 o
  -1   3  13   169.59   191.50  14.26 o
   1   3  13  1430.46  1415.81  33.14 o
   3   3  13   856.37   890.21  25.46 o
   5   3  13    40.56    38.68  11.46 o
   7   3  13  1327.64  1391.95  34.17 o
   9   3  13    39.29    29.23   8.92 o
  11   3  13    24.76    19.48   8.70 <
  13   3  13     0.38    -8.07   7.05 <
 -14   4  13     0.27     1.54   6.76 <
 -12   4  13   140.26   117.93  12.41 o
 -10   4  13   210.91   208.90  16.88 o
  -8   4  13     0.24     6.80   7.52 <
  -6   4  13    15.98    11.14   6.90 <
  -4   4  13   721.33   741.20  18.56 o
  -2   4  13   624.32   656.43  18.23 o
   0   4  13  1530.30  1623.99  34.49 o
   2   4  13     4.99    34.31  12.77 <
   4   4  13  4033.93  4378.96  50.80 o
   6   4  13     8.37    18.58  14.16 <
   8   4  13    10.90     6.18   7.71 <
  10   4  13    41.89    26.38   9.70 <
  12   4  13   455.12   428.05  18.45 o
 -13   5  13    55.74    31.66   7.45 o
 -11   5  13     6.88     1.80   9.46 <
  -9   5  13     0.94     5.67   8.30 <
  -7   5  13   205.66   164.50  10.25 o
  -5   5  13   130.33    97.83   9.88 o
  -3   5  13  1571.69  1436.40  23.68 o
  -1   5  13   453.45   402.84  17.31 o
   1   5  13    14.01    38.01  13.34 <
   3   5  13    43.35    74.33  12.89 o
   5   5  13   699.56   748.49  27.50 o
   7   5  13   673.66   670.85  22.44 o
   9   5  13   471.27   443.46  16.36 o
  11   5  13   554.38   501.23  24.38 o
 -12   6  13    21.93     5.85   5.81 <
 -10   6  13    57.14    51.65   8.65 o
  -8   6  13     0.92     4.45   8.33 <
  -6   6  13    38.21    63.86   8.95 o
  -4   6  13  1625.50  1621.17  27.68 o
  -2   6  13   385.81   391.42  15.57 o
   0   6  13   654.75   647.20  21.13 o
   2   6  13    25.73    72.21  16.02 o
   4   6  13    68.91   129.64  13.75 o
   6   6  13     0.00     2.24   7.95 <
   8   6  13   169.71   182.58  12.09 o
  -9   7  13    16.99    34.74   8.71 o
  -7   7  13   183.79   197.70  12.00 o
  -5   7  13    69.31    84.16   9.33 o
  -3   7  13   241.76   243.99  11.60 o
  -1   7  13  1380.86  1462.46  23.76 o
   1   7  13   213.14   238.71  14.37 o
   3   7  13   215.56   248.21  13.06 o
   5   7  13   101.81   123.53  11.26 o
   7   7  13    94.99    88.72  10.54 o
  -6   8  13    96.53    88.52  10.28 o
  -4   8  13   445.00   480.24  16.97 o
  -2   8  13   776.78   864.54  19.42 o
   0   8  13   131.86   153.40  13.00 o
   2   8  13    20.84    22.42   7.37 o
   4   8  13   103.30    70.25  11.09 o
 -16   0  14    13.60    32.90  13.15 <
 -14   0  14     1.40    -1.18  12.67 <
 -12   0  14   267.60   221.84  17.61 o
 -10   0  14   412.63   454.40  25.12 o
  -8   0  14    33.92    29.75  15.45 <
  -6   0  14    92.36    96.04  13.87 o
  -4   0  14   588.38   628.66  28.22 o
  -2   0  14   682.25   656.00  27.45 o
   0   0  14 10041.10  9942.12  85.95 o
   2   0  14  6262.95  6523.29  78.80 o
   4   0  14  1197.09  1270.35  32.52 o
   6   0  14   682.43   681.10  29.26 o
   8   0  14     3.44     9.35  10.17 <
  10   0  14     9.84    26.74  11.14 <
  12   0  14   344.90   332.05  25.77 o
 -15   1  14    62.14    58.57  10.07 o
 -13   1  14   267.65   282.47  13.57 o
 -11   1  14   510.10   517.97  17.90 o
  -9   1  14  1235.18  1380.77  26.20 o
  -7   1  14  3953.74  4321.65  44.32 o
  -5   1  14  2322.58  2409.78  31.73 o
  -3   1  14    19.88    14.79   6.90 <
  -1   1  14   143.51   119.96  10.32 o
   1   1  14   334.22   312.88  17.56 o
   3   1  14    95.12    83.01  12.10 o
   5   1  14   417.33   404.69  18.17 o
   7   1  14  1327.63  1354.70  27.36 o
   9   1  14   251.11   234.81  12.12 o
  11   1  14   173.35   199.29  13.74 o
  13   1  14   629.69   629.01  27.93 o
 -14   2  14   160.57   185.65  10.77 o
 -12   2  14   306.28   329.10  15.13 o
 -10   2  14   226.94   239.81  13.96 o
  -8   2  14   428.59   433.43  15.26 o
  -6   2  14   237.52   256.53  12.15 o
  -4   2  14   357.14   346.84  12.26 o
  -2   2  14   314.83   307.21  16.64 o
   0   2  14    34.71    39.90   8.93 o
   2   2  14   821.68   808.08  25.36 o
   4   2  14    89.28    88.14  13.98 o
   6   2  14    36.59    54.39   9.72 o
   8   2  14    42.78    34.78   8.92 o
  10   2  14    72.29    81.62   9.98 o
  12   2  14    41.50    39.56   8.88 o
 -15   3  14    24.10    24.77   8.12 o
 -13   3  14    33.98    -4.64   8.84 <
 -11   3  14  1744.17  1898.19  40.81 o
  -9   3  14  1244.41  1223.78  23.55 o
  -7   3  14    73.14    73.04   8.93 o
  -5   3  14    18.84    31.59   7.89 o
  -3   3  14   278.22   334.59  15.71 o
  -1   3  14  1080.51  1109.38  29.89 o
   1   3  14     8.94    30.75  12.15 <
   3   3  14   917.05   850.07  29.81 o
   5   3  14  1901.55  1980.40  41.72 o
   7   3  14   721.86   755.38  30.03 o
   9   3  14    41.85    52.30  12.73 o
  11   3  14   307.44   331.40  16.97 o
 -14   4  14    69.97    70.96   8.27 o
 -12   4  14    59.62    40.28   8.97 o
 -10   4  14     6.01    11.31   8.39 <
  -8   4  14    67.00    81.31   8.68 o
  -6   4  14     7.14    18.53   7.76 <
  -4   4  14    60.29    83.78   8.68 o
  -2   4  14    17.81     9.34  10.54 <
   0   4  14   312.35   350.49  24.48 o
   2   4  14  2094.17  2341.31  44.90 o
   4   4  14  3173.39  3293.71  52.66 o
   6   4  14   783.53   794.29  26.17 o
   8   4  14  1172.27  1330.75  30.48 o
  10   4  14   328.08   301.67  16.00 o
 -13   5  14    26.47    21.42   7.64 <
 -11   5  14     2.67     2.87   7.91 <
  -9   5  14    30.21    13.00   8.91 <
  -7   5  14    23.67    39.53   8.66 o
  -5   5  14   390.61   343.92  12.33 o
  -3   5  14   341.60   243.58  11.23 o
  -1   5  14   226.41   225.37  14.24 o
   1   5  14     2.18    50.45  15.41 o
   3   5  14   262.13   305.97  14.43 o
   5   5  14   130.66   148.92  14.26 o
   7   5  14    27.50    39.71   9.76 o
   9   5  14   827.69   786.26  21.83 o
 -10   6  14     0.39    -0.92   6.93 <
  -8   6  14    88.67   122.75  11.03 o
  -6   6  14     7.79    40.66   8.64 o
  -4   6  14    18.53    31.56   9.60 o
  -2   6  14    44.56    65.40  10.79 o
   0   6  14    22.93    11.83  11.45 <
   2   6  14    45.69    65.55  12.45 o
   4   6  14   104.94   123.54  12.50 o
   6   6  14     0.02    27.87  10.17 <
   8   6  14    17.67     9.00   6.66 <
  -9   7  14   140.12   116.58  11.03 o
  -7   7  14     0.12    -3.58   9.02 <
  -5   7  14   256.88   320.27  12.10 o
  -3   7  14  1071.85  1141.75  21.32 o
  -1   7  14   294.63   310.38  14.89 o
   1   7  14   131.85   150.07  10.22 o
   3   7  14     2.43    15.05   7.65 <
   5   7  14    75.43    59.29   9.87 o
  -4   8  14   927.67   832.71  22.25 o
  -2   8  14   582.63   559.99  16.81 o
   0   8  14   165.18   145.56  12.77 o
   2   8  14   290.67   245.24  16.62 o
 -15   1  15    96.46    93.15  10.28 o
 -13   1  15   343.33   345.95  16.81 o
 -11   1  15   353.03   338.54  15.73 o
  -9   1  15    67.66    58.24   9.89 o
  -7   1  15  5577.48  6172.43  57.20 o
  -5   1  15   407.48   416.50  15.39 o
  -3   1  15   367.92   344.21  15.27 o
  -1   1  15   267.34   234.96  14.48 o
   1   1  15   654.03   616.49  20.32 o
   3   1  15   143.38   123.90  16.84 o
   5   1  15  1022.03   975.03  25.76 o
   7   1  15    29.13    31.76   9.02 o
   9   1  15   182.99   180.60  13.26 o
  11   1  15    64.71    63.71   8.76 o
 -14   2  15    18.49    10.38   6.51 <
 -12   2  15   172.63   163.61  12.49 o
 -10   2  15   325.93   335.82  15.27 o
  -8   2  15     0.29     2.70   7.62 <
  -6   2  15    20.13    16.31   7.45 <
  -4   2  15     0.50     7.07   7.69 <
  -2   2  15   136.27   112.55  10.66 o
   0   2  15    19.40    -3.03  11.36 <
   2   2  15    20.44   -13.64  12.97 <
   4   2  15     5.53    15.43   9.99 <
   6   2  15   653.62   604.62  20.32 o
   8   2  15   483.53   531.02  19.59 o
  10   2  15     3.92     3.81   9.45 <
  12   2  15    99.00    90.71  10.38 o
 -13   3  15   927.71   964.95  26.67 o
 -11   3  15   206.07   191.94  14.84 o
  -9   3  15   156.81   132.64  10.51 o
  -7   3  15   421.02   390.89  15.97 o
  -5   3  15     3.41    15.83   8.15 <
  -3   3  15    84.86    66.24  10.91 o
  -1   3  15    43.07    31.65  12.75 <
   1   3  15  1126.48  1135.15  36.95 o
   3   3  15   377.51   353.83  27.43 o
   5   3  15   320.34   285.89  20.89 o
   7   3  15   324.19   303.84  17.65 o
   9   3  15   138.21   137.01  14.04 o
  11   3  15   124.68   128.62  12.63 o
 -12   4  15    73.73   100.55   9.74 o
 -10   4  15   131.03   153.09  12.00 o
  -8   4  15   316.64   310.72  13.49 o
  -6   4  15   640.48   675.23  17.34 o
  -4   4  15   464.53   475.14  14.70 o
  -2   4  15    16.45    33.29   9.86 o
   0   4  15    11.45     7.20  10.20 <
   2   4  15   106.16    77.41  18.72 o
   4   4  15    80.27    78.01  22.45 o
   6   4  15   548.97   579.21  24.22 o
   8   4  15  1647.12  1675.31  31.23 o
  10   4  15   256.45   223.35  13.90 o
 -11   5  15     3.53     3.53   6.38 <
  -9   5  15   466.15   472.30  21.81 o
  -7   5  15   253.47   258.88  12.63 o
  -5   5  15   760.05   700.15  15.85 o
  -3   5  15   156.67   207.62  11.04 o
  -1   5  15   184.30   179.24  12.32 o
   1   5  15   347.10   329.97  18.95 o
   3   5  15     7.63    24.41  16.84 <
   5   5  15    13.39     9.51   8.63 <
   7   5  15   280.27   237.64  13.92 o
   9   5  15   468.09   394.33  19.39 o
 -10   6  15   126.61   130.05  11.79 o
  -8   6  15   105.84   106.50  11.78 o
  -6   6  15   661.42   739.99  19.96 o
  -4   6  15   574.32   606.46  16.14 o
  -2   6  15   189.40   174.82  11.93 o
   0   6  15    15.48    58.90   9.99 o
   2   6  15     8.91    -0.08   8.89 <
   4   6  15    18.77    19.68   8.63 <
   6   6  15   129.62   128.82  12.68 o
  -7   7  15   184.79   192.27  14.02 o
  -5   7  15   227.28   256.69  15.22 o
  -3   7  15   348.60   358.69  13.51 o
  -1   7  15   268.40   218.42  13.35 o
   1   7  15     1.88     9.73   7.40 <
   3   7  15     9.81     8.77   6.55 <
   5   7  15    50.59    35.80   8.37 o
 -14   0  16   101.14    61.44  17.72 o
 -12   0  16   517.19   569.88  26.81 o
 -10   0  16    40.44    61.98  12.09 o
  -8   0  16  2442.60  2469.56  51.03 o
  -6   0  16 11927.60 13194.20 121.63 o
  -4   0  16  9481.11 10355.40 108.98 o
  -2   0  16   406.49   443.08  26.16 o
   0   0  16  1229.95  1316.04  40.62 o
   2   0  16    21.69    35.74  14.78 <
   4   0  16   238.73   183.89  22.81 o
   6   0  16  2620.69  2833.71  65.59 o
   8   0  16    59.14    48.37  13.93 o
  10   0  16    67.88    57.16  14.25 o
 -13   1  16   335.11   341.23  16.92 o
 -11   1  16    24.57    40.01   8.13 o
  -9   1  16   118.41   122.18  10.25 o
  -7   1  16    30.09    26.78   9.31 <
  -5   1  16   313.81   285.00  13.86 o
  -3   1  16  1972.25  2083.98  32.80 o
  -1   1  16   170.76   163.02  12.09 o
   1   1  16  1174.47  1122.90  24.94 o
   3   1  16   285.16   238.86  16.37 o
   5   1  16   148.37   153.32  13.66 o
   7   1  16     0.04     4.45   8.49 <
   9   1  16   111.03   114.12  11.66 o
  11   1  16     5.90    16.40   7.19 <
 -14   2  16   367.02   382.01  21.71 o
 -12   2  16   248.91   276.93  14.90 o
 -10   2  16   166.26   143.73  10.67 o
  -8   2  16   226.17   231.23  11.96 o
  -6   2  16   128.72   129.31  12.00 o
  -4   2  16   352.70   324.14  13.57 o
  -2   2  16   286.95   283.57  14.46 o
   0   2  16   240.73   233.78  14.94 o
   2   2  16   111.39   105.25  18.00 o
   4   2  16   255.41   225.09  15.93 o
   6   2  16    32.88    22.10   8.98 <
   8   2  16    44.51    49.27  10.46 o
  10   2  16    48.45    50.02  12.02 o
 -13   3  16   177.22   175.61  10.06 o
 -11   3  16    14.04     3.52   7.21 <
  -9   3  16   138.33   125.44  11.41 o
  -7   3  16   259.67   241.30  12.06 o
  -5   3  16    20.76    20.45   8.76 <
  -3   3  16   154.85   137.99  11.34 o
  -1   3  16  1074.38   969.23  29.51 o
   1   3  16   115.75    74.26  13.19 o
   3   3  16   317.12   234.61  23.81 o
   5   3  16   611.86   604.10  30.57 o
   7   3  16  2027.03  2172.54  49.75 o
   9   3  16   213.10   239.95  18.29 o
 -12   4  16    19.91    26.26   6.89 o
 -10   4  16   413.33   367.75  16.39 o
  -8   4  16   560.72   571.87  17.29 o
  -6   4  16   367.69   393.83  15.94 o
  -4   4  16   571.09   538.87  17.25 o
  -2   4  16   317.80   275.61  14.87 o
   0   4  16    90.28    61.57  11.12 o
   2   4  16   624.17   574.83  26.11 o
   4   4  16     0.24   -16.45  21.09 <
   6   4  16   546.25   583.74  26.47 o
   8   4  16   530.42   544.48  28.25 o
 -11   5  16    25.43    36.78   8.10 o
  -9   5  16    18.89    26.00   8.18 o
  -7   5  16     9.53     7.63   9.46 <
  -5   5  16    28.36    20.35   7.31 <
  -3   5  16    10.48    18.24   8.24 <
  -1   5  16   159.29   139.75  11.79 o
   1   5  16    86.81    78.36  10.63 o
   3   5  16   880.58   814.20  22.72 o
   5   5  16    10.20    -2.92   8.40 <
   7   5  16    53.20    59.73   8.40 o
  -8   6  16    51.38    79.75  13.53 o
  -6   6  16   247.67   217.19  17.48 o
  -4   6  16   334.64   365.49  16.82 o
  -2   6  16   255.00   241.80  14.68 o
   0   6  16    16.71    10.48   8.31 <
   2   6  16    14.42    -0.24   8.08 <
   4   6  16     9.49     7.72   7.85 <
   6   6  16   398.37   403.69  20.20 o
  -5   7  16   237.31   215.78  17.53 o
  -3   7  16   289.99   296.54  17.24 o
  -1   7  16     7.52    20.22   7.31 <
   1   7  16    20.61    29.59   7.66 o
 -13   1  17    91.23    90.61   8.17 o
 -11   1  17     0.27     6.08   7.54 <
  -9   1  17     2.22     0.86   7.02 <
  -7   1  17   135.54   121.21  13.59 o
  -5   1  17    83.86    82.79  11.85 o
  -3   1  17   461.14   470.75  17.44 o
  -1   1  17    31.92    20.87   9.58 <
   1   1  17    23.79    25.12   9.71 <
   3   1  17  1450.46  1493.71  29.82 o
   5   1  17   206.32   186.39  14.94 o
   7   1  17     0.10    -1.83   8.00 <
   9   1  17    33.84    30.92   9.15 o
 -12   2  17    61.03    69.73   9.31 o
 -10   2  17   149.68   165.30  13.99 o
  -8   2  17   181.19   216.64  14.01 o
  -6   2  17    21.03    22.47  10.26 <
  -4   2  17    20.09    25.01   8.84 <
  -2   2  17     0.34     0.78  11.64 <
   0   2  17   144.49   109.25  12.85 o
   2   2  17   548.26   476.86  21.04 o
   4   2  17   250.58   233.46  15.73 o
   6   2  17   111.95   132.06  13.63 o
   8   2  17   233.53   221.17  19.36 o
  10   2  17    54.74    53.87  12.40 o
 -11   3  17   117.22   144.65  14.23 o
  -9   3  17   143.44   148.84  11.41 o
  -7   3  17     2.96    11.64   8.18 <
  -5   3  17   216.92   200.28  15.20 o
  -3   3  17   203.72   216.81  13.42 o
  -1   3  17   163.80   126.29  12.09 o
   1   3  17   669.17   695.99  25.07 o
   3   3  17    15.98   -21.77  19.84 <
   5   3  17   706.23   707.17  30.53 o
   7   3  17  1595.41  1715.82  45.30 o
   9   3  17   424.43   431.36  19.97 o
 -10   4  17   643.07   615.35  24.33 o
  -8   4  17   189.26   159.75  11.18 o
  -6   4  17   550.38   495.49  17.70 o
  -4   4  17   106.58    82.45  10.48 o
  -2   4  17   577.26   520.06  16.51 o
   0   4  17    49.17    48.20   8.47 o
   2   4  17   611.54   523.35  22.46 o
   4   4  17   105.97    83.22  14.73 o
   6   4  17     0.49     6.47   8.70 <
   8   4  17   267.94   263.23  15.00 o
  -9   5  17    19.46    15.13   5.70 <
  -7   5  17    89.77   102.03  12.09 o
  -5   5  17    14.36    19.96  10.57 <
  -3   5  17    97.00   103.49  10.80 o
  -1   5  17   398.36   400.48  14.75 o
   1   5  17   387.25   385.66  15.93 o
   3   5  17    53.00    46.65  10.57 o
   5   5  17    34.03    41.83  11.55 o
   7   5  17    78.17    72.92  11.74 o
  -6   6  17   227.76   220.89  18.92 o
  -4   6  17   151.04   188.32  19.38 o
  -2   6  17    11.52    13.46   7.50 <
   0   6  17     0.50    12.01   7.04 <
   2   6  17    39.93    27.63   6.59 o
   4   6  17    57.69    42.25   8.83 o
 -12   0  18    16.00    32.55  10.61 o
 -10   0  18   513.05   674.64  36.37 o
  -8   0  18  3501.47  4024.75  70.74 o
  -6   0  18   306.92   305.58  23.51 o
  -4   0  18  6416.27  7513.87  91.91 o
  -2   0  18  3305.06  3464.75  63.94 o
   0   0  18    89.93    94.66  15.94 o
   2   0  18   393.17   428.63  24.57 o
   4   0  18   114.86    77.84  16.70 o
   6   0  18    12.75    18.40  12.81 <
   8   0  18    57.43    30.82  11.33 <
 -11   1  18    28.13    21.02   8.62 <
  -9   1  18   461.20   502.56  20.91 o
  -7   1  18    60.99    63.98  10.94 o
  -5   1  18     2.37     5.16   8.78 <
  -3   1  18   954.23   996.18  25.15 o
  -1   1  18   237.72   207.95  14.11 o
   1   1  18     1.32     9.05   9.42 <
   3   1  18   774.89   786.16  25.76 o
   5   1  18   834.39   796.47  24.29 o
   7   1  18   740.76   743.52  26.20 o
   9   1  18   419.05   425.81  23.47 o
 -12   2  18   171.67   178.49  13.50 o
 -10   2  18    25.54    18.93   8.61 <
  -8   2  18     1.23     3.91  10.80 <
  -6   2  18    28.13    24.89   9.26 <
  -4   2  18    79.64    76.82  12.63 o
  -2   2  18   154.42   168.40  18.89 o
   0   2  18    46.43    52.71  11.84 o
   2   2  18   442.43   397.80  19.49 o
   4   2  18   148.35   129.79  12.40 o
   6   2  18     8.88     4.58  11.65 <
   8   2  18     6.36    -0.74   8.41 <
 -11   3  18   465.55   468.27  24.86 o
  -9   3  18   259.94   269.55  19.27 o
  -7   3  18    35.36    25.41  11.09 <
  -5   3  18   130.33   139.33  12.71 o
  -3   3  18   105.71   103.23  11.37 o
  -1   3  18   800.05   709.41  26.45 o
   1   3  18   290.30   227.57  16.59 o
   3   3  18   129.32   112.91  13.97 o
   5   3  18   305.80   343.41  19.18 o
   7   3  18    40.25    24.69   9.25 <
 -10   4  18  1315.21  1419.38  39.34 o
  -8   4  18    11.78     2.93   6.17 <
  -6   4  18   463.62   501.25  17.58 o
  -4   4  18   412.21   431.40  22.30 o
  -2   4  18   326.97   272.45  16.90 o
   0   4  18     9.83     9.34   7.53 <
   2   4  18   142.99   147.87  14.60 o
   4   4  18     0.30    -4.83   7.04 <
   6   4  18    11.46    14.93   6.14 <
  -7   5  18   122.88   116.65  13.24 o
  -5   5  18   268.41   289.64  15.70 o
  -3   5  18   392.71   378.13  18.59 o
  -1   5  18     0.08     4.88   7.50 <
   1   5  18     5.01    -9.59   5.55 <
   3   5  18   115.91   117.00  10.13 o
   5   5  18   499.17   518.51  19.54 o
  -4   6  18     3.37     3.45   7.94 <
  -2   6  18     2.30    12.91   8.37 <
   0   6  18    18.99    32.64   7.43 o
   2   6  18   167.33   136.71  11.93 o
 -11   1  19    15.71    22.90   6.30 o
  -9   1  19   248.85   282.40  15.16 o
  -7   1  19     0.63    -4.40   7.39 <
  -5   1  19  1242.06  1259.29  26.66 o
  -3   1  19   872.00   935.29  24.91 o
  -1   1  19  1146.22  1238.49  28.50 o
   1   1  19     1.47     5.12   8.63 <
   3   1  19    37.56    37.87  10.96 o
   5   1  19     9.22    14.69   8.27 <
   7   1  19     9.89    22.52   7.17 o
 -10   2  19    56.01    43.44  10.35 o
  -8   2  19   139.22   137.77  11.53 o
  -6   2  19     6.76     8.78  11.37 <
  -4   2  19   206.74   207.18  18.00 o
  -2   2  19     0.01   -13.20  12.19 <
   0   2  19     0.91    14.26  11.94 <
   2   2  19    30.13    24.89   9.98 <
   4   2  19    69.29    74.06  12.32 o
   6   2  19   130.17   108.84  13.58 o
  -9   3  19   316.94   362.14  18.63 o
  -7   3  19     1.36    -3.55   8.86 <
  -5   3  19    70.62    69.48  12.68 o
  -3   3  19    64.07    69.74  12.48 o
  -1   3  19   615.36   559.40  25.47 o
   1   3  19   160.84   131.95  12.64 o
   3   3  19   162.01   165.98  12.64 o
   5   3  19   373.06   396.55  21.29 o
  -8   4  19    17.07    31.56   8.69 o
  -6   4  19     0.31    -1.41   6.40 <
  -4   4  19    71.82    66.50  10.91 o
  -2   4  19     1.94     3.58  10.02 <
   0   4  19    30.56    10.09   8.48 <
   2   4  19   131.39    92.00   8.83 o
   4   4  19    50.28    46.81   7.28 o
  -5   5  19     5.95    -1.69   9.30 <
  -3   5  19    74.27    75.80  10.51 o
  -1   5  19    56.63    38.55   9.82 o
   1   5  19     3.54     4.05   5.20 <
   3   5  19   133.68   111.96  12.16 o
 -10   0  20     0.06   -13.57   8.76 <
  -8   0  20   375.54   366.43  17.79 o
  -6   0  20   193.63   186.73  16.46 o
  -4   0  20   169.68   145.85  20.61 o
  -2   0  20     2.36    -7.63  10.08 <
   0   0  20   868.65   969.34  31.52 o
   2   0  20    11.19    23.74  11.75 <
   4   0  20   581.67   699.16  28.17 o
   6   0  20   100.30   127.66  15.46 o
  -9   1  20   182.78   198.30  11.47 o
  -7   1  20   190.01   171.34  10.99 o
  -5   1  20  2902.73  3179.14  41.36 o
  -3   1  20   347.75   374.44  16.92 o
  -1   1  20  1446.38  1708.27  30.64 o
   1   1  20   554.88   532.61  19.74 o
   3   1  20    39.01    28.80   8.95 o
   5   1  20    16.52    13.26   7.79 <
 -10   2  20    16.79    22.85  12.18 <
  -8   2  20    64.35    93.38  10.13 o
  -6   2  20     0.04    -4.59   9.21 <
  -4   2  20   713.01   720.35  26.79 o
  -2   2  20    68.05    70.89  12.39 o
   0   2  20     4.82     2.25  10.25 <
   2   2  20   219.46   256.06  17.35 o
   4   2  20     8.27    14.01   9.22 <
   6   2  20   305.69   279.84  15.73 o
  -7   3  20   121.07   126.40  12.60 o
  -5   3  20    26.77    21.81  10.67 <
  -3   3  20    53.73    11.85  11.59 <
  -1   3  20     4.40     3.45   7.75 <
   1   3  20   128.48   142.04  13.29 o
   3   3  20    20.41    12.55   6.98 <
   5   3  20   106.81   137.79  12.09 o
  -6   4  20    84.23    92.14  10.62 o
  -4   4  20    21.05    25.81   7.32 o
  -2   4  20    27.73    21.23   7.52 <
   0   4  20    53.37    51.30   7.81 o
   2   4  20    88.21    88.70   8.64 o
  -7   1  21    57.23    59.36   8.21 o
  -5   1  21   153.85   145.07  12.06 o
  -3   1  21     3.87   -10.40   7.52 <
  -1   1  21   414.38   376.46  16.72 o
   1   1  21   558.48   587.51  20.02 o
   3   1  21     0.35     5.44   8.69 <
  -8   2  21     3.04    23.78  11.09 <
  -6   2  21    29.94    20.97   6.17 o
  -4   2  21   121.82   118.28  14.28 o
  -2   2  21   547.36   595.24  22.46 o
   0   2  21    30.81    33.71   8.76 o
   2   2  21   257.08   250.18  17.07 o
   4   2  21    62.16    57.69   9.40 o
  -5   3  21     8.39    -0.93   6.02 <
  -3   3  21    73.92    38.07  10.25 o
  -1   3  21    77.82    61.71   8.47 o
   1   3  21   418.25   464.08  17.48 o
  -2   4  21   205.61   188.70  25.04 o
  -6   0  22   130.53    85.77  17.49 o
  -4   0  22    45.65    25.57   9.48 <
  -2   0  22    51.86    51.67  11.06 o
   0   0  22   316.81   345.17  30.79 o
   2   0  22   156.08   201.30  25.48 o
  -5   1  22   107.84   107.38  10.38 o
  -3   1  22   182.87   194.83  17.40 o
  -1   1  22   518.50   492.41  21.01 o
   1   1  22    18.23    11.18   7.24 <
  -4   2  22    22.40     9.21   8.27 <
  -2   2  22   581.62   632.48  22.75 o
   0   2  22   866.01   812.17  29.77 o
